# Supplementary material for: Devising a Zfu2p targeted antifungal strategy that may preserve commensalism while suppressing Candida albicans virulence during vulvovaginal candidiasis
Source: Sci Rep. 2026 May 13;16:19341. doi: 10.1038/s41598-026-46848-5 (PMC13287575; doi:10.1038/s41598-026-46848-5)
Supplement: Supplementary file 1 — Supplementary Material 1 [file 41598_2026_46848_MOESM1_ESM.xlsx]

## Sheet: Sheet1
Supplemental Table 1:- List of pathogenic and commensal DEGs expressed during C. albicans infected immortalized vaginal epithelial cells. (GSE54694)
Pathogen DEGs (P value >0.05)				Commensal DEGs (P value >0.05)
Gene Symbol= 1541	Log2FC			Gene Symbol= 1547	Log2FC
tE(UUC)1	-44.3712			orf19.2398	-35.6933
tE(UUC)5	-30.324			orf19.3232	-32.1051
orf19.5989	-11.978			PGA23	-19.8296
orf19.7214	-7.8337			tL(AAG)1	-19.8296
POT1	-7.42938			orf19.5056	-19.786
HSP12	-6.91766			orf19.5757	-16.9968
RBP1	-6.19115			orf19.6338	-14.7306
orf19.5052	-6.08777			orf19.1862	-13.5975
orf19.6449	-5.91318			GLK4	-12.7258
orf19.894	-5.7399			orf19.5525	-12.4643
tY(GUA)2	-5.415			HSP3	-12.0394
orf19.4905	-5.3067			orf19.1152	-10.6298
ASR1	-4.99083			CDC37	-9.74485
TRY3	-4.49029			orf19.1381	-9.67512
tH(GUG)3	-4.42225			orf19.7085	-9.63154
orf19.6637	-4.39698			HHF22	-8.7712
tD(GUC)7	-4.0071			HGT12	-8.24661
orf19.4159	-3.87473			HXK2	-8.0287
RBT5	-3.65011			PGA38	-8.01902
orf19.4245	-3.41145			CHT3	-7.99149
PAM16	-3.34118			GCA2	-7.90487
snR31a	-3.33023			orf19.7305	-7.36529
GLK1	-3.2851			orf19.2078	-7.13867
orf19.4623	-3.23017			ECM21	-7.12248
ADH5	-3.17544			CDC5	-6.52403
orf19.670.2	-3.16507			orf19.4914.1	-5.94889
PIN3	-3.10577			orf19.9	-5.85446
orf19.4749	-3.08294			HGT17	-5.73643
PSA2	-3.0723			orf19.1785	-5.66561
orf19.4391	-3.0723			FGR43	-5.66561
orf19.2404	-3.02572			AHP1	-5.6184
orf19.4705	-2.99686			SCW11	-5.46327
PCK1	-2.95892			RSN1	-5.17295
PUP2	-2.93132			HGT13	-4.68357
orf19.4148	-2.89456			MSH6	-4.60331
CLN3	-2.84288			HSP31	-4.59914
Tca9-R	-2.76737			orf19.411	-4.57781
orf19.3644	-2.73821			orf19.7437	-4.34363
TIM17	-2.73575			ADK1	-4.30586
IFE2	-2.65335			BIO2	-4.2343
OLE1	-2.6438			orf19.3135	-4.22345
EXG2	-2.6289			orf19.7310	-4.18957
orf19.933	-2.61889			ADH5	-4.15988
GDH2	-2.57186			CIRT4B	-4.15478
orf19.1617	-2.54674			CYK3	-4.13041
orf19.2002	-2.53588			GCA1	-4.12044
orf19.5418	-2.52958			PXP2	-4.08771
orf19.6852.1	-2.527			PHR2	-4.08396
orf19.688	-2.49439			orf19.4901	-4.04686
orf19.4596	-2.46383			orf19.6487	-3.96593
KEL1	-2.39491			HGT2	-3.927
RPL15A	-2.32527			ENG1	-3.90522
ANT1	-2.30187			AQY1	-3.88499
orf19.7223	-2.2966			SWD1	-3.85261
orf19.446.2	-2.29425			HGT19	-3.84805
PFK26	-2.29001			HGT7	-3.81228
FAS2	-2.28486			orf19.3302	-3.70981
OSM2	-2.28046			ASE1	-3.68265
ADH2	-2.28009			MLC1	-3.60539
CDR4	-2.2743			orf19.5125	-3.60333
orf19.4258	-2.2743			FGR41	-3.58822
HGT13	-2.2743			GSY1	-3.5306
orf19.5689	-2.2743			FMP45	-3.53011
ADAEC	-2.24622			orf19.2050	-3.47247
RET2	-2.24622			TPS3	-3.46029
snR62	-2.2344			ASR1	-3.4424
SFC1	-2.23175			PDE1	-3.39937
JEN2	-2.21348			tD(GUC)6	-3.37949
orf19.2049	-2.21113			GLK1	-3.35094
RIM11	-2.20126			POX1-3	-3.33678
INO1	-2.16974			orf19.846	-3.27472
orf19.2037	-2.15767			orf19.7468	-3.27346
orf19.6654	-2.15767			CDC19	-3.27346
orf19.6418	-2.12757			ADH1	-3.22138
DEF1	-2.11127			orf19.2296	-3.19965
RRNS	-2.09975			orf19.2959.1	-3.15655
BRG1	-2.08074			orf19.2591	-3.14756
ACS1	-2.04413			orf19.4127	-3.13969
CDC48	2.00015			SAP9	-3.13253
HST7	2.00137			TER1	-3.08141
orf19.1414	2.00219			orf19.5275	-3.04526
orf19.6693	2.00306			ENO1	-3.01658
orf19.2368	2.004			orf19.1522	-2.94612
PHO15	2.004			SLK19	-2.92034
KRR1	2.00433			PCL7	-2.89351
orf19.949	2.00573			CYB2	-2.89228
orf19.2129	2.00611			CAT1	-2.88743
orf19.915	2.0065			PIR1	-2.88676
orf19.2996	2.00731			snR10c	-2.86428
MED14	2.00907			orf19.6559	-2.79503
orf19.504	2.01004			orf19.6578	-2.78384
orf19.3726	2.01217			SAP3	-2.7813
MFALPHA	2.01334			orf19.6119	-2.7813
orf19.3009	2.01334			DUR3	-2.77615
orf19.2149	2.01596			tD(GUC)7	-2.75012
HMG1	2.01686			orf19.1495	-2.71949
orf19.2631	2.01901			orf19.3499	-2.69116
orf19.6679	2.01985			PGA59	-2.686
GUA1	2.02231			DLD1	-2.67093
RPL28	2.02412			orf19.3982	-2.66617
orf19.2958	2.02574			orf19.7527	-2.66617
orf19.4575	2.02785			orf19.1861	-2.65035
ABC1	2.03059			IQG1	-2.61843
ASH1	2.03097			orf19.6440	-2.58246
orf19.1754	2.03211			CDR11	-2.57834
orf19.7516	2.03516			HOL4	-2.57685
VPS8	2.03598			RAD51	-2.56443
orf19.1720	2.03859			GPR1	-2.564
orf19.1491	2.03859			orf19.6160	-2.5538
orf19.1578	2.03954			TYE7	-2.53603
RPD31	2.04046			ALK8	-2.53286
orf19.325	2.04144			orf19.1368	-2.50231
RPL3	2.04719			HGT18	-2.48322
orf19.6168	2.04806			CHT2	-2.46409
CCP1	2.0516			ASH1	-2.46409
MET4	2.05191			CDR4	-2.43936
PLB5	2.05191			RIM2	-2.41733
orf19.4240	2.05622			orf19.7296	-2.39042
LCB2	2.05622			NHP6A	-2.37031
orf19.6416	2.06466			orf19.4372	-2.36067
orf19.2041	2.06657			NCE12	-2.33826
orf19.6049	2.06995			SMI1	-2.33423
orf19.2664	2.07047			MHP1	-2.28404
orf19.1624	2.07066			PFK1	-2.27654
orf19.2063	2.0712			orf19.4828	-2.26624
PCL2	2.07285			CLB2	-2.26624
orf19.1369	2.07285			PGA13	-2.26624
orf19.4476	2.07285			PTC4	-2.26624
UTP2	2.07404			TPK2	-2.24264
PWP1	2.07686			FOX3	-2.23894
orf19.2980	2.07686			orf19.3984	-2.20615
SAS1	2.0773			MAL31	-2.20499
FAA2	2.0801			orf19.4907	-2.19542
orf19.3329	2.08277			orf19.4791	-2.17559
LYS4	2.08377			DBF2	-2.1596
orf19.1447	2.08501			PXA1	-2.14852
orf19.2050	2.08501			PSA2	-2.14852
orf19.1297	2.08855			ERG7	-2.14821
orf19.6869	2.08855			GDB1	-2.14065
SMC3	2.08855			HGT6	-2.13278
FET3	2.09124			PDC11	-2.13116
orf19.6608	2.09234			orf19.2737	-2.12743
SHM1	2.09502			orf19.1393	-2.1246
VTC3	2.09551			orf19.3678	-2.11659
orf19.4758	2.09565			orf19.3661	-2.10946
RBD1	2.09588			HOS3	-2.10813
orf19.5980	2.09622			DSE1	-2.10761
orf19.2686	2.09641			PTP3	-2.10169
orf19.1272	2.09641			OBPA	-2.06918
orf19.7590	2.09818			orf19.1144	-2.06718
orf19.2436	2.10077			orf19.5848	-2.0639
orf19.7427	2.10077			orf19.413	-2.05041
orf19.4239	2.10229			PGI1	-2.03882
orf19.7213	2.10461			PUT1	-2.03197
ATG15	2.1066			EPL1	-2.00724
NIP1	2.10955			HSM3	-2.00067
HGT8	2.11054			IFE2	-1.97718
orf19.1090	2.11054			GYP7	-1.97667
orf19.3854	2.11054			PGK1	-1.94573
orf19.1890	2.11054			orf19.1893	-1.94004
orf19.4779	2.11054			RNR22	-1.9305
SMI1	2.11054			GAD1	-1.91109
RPS26A	2.11172			orf19.2175	-1.89798
orf19.6739	2.11323			TPS2	-1.88975
orf19.536	2.11372			orf19.36.1	-1.88854
orf19.51	2.11382			HOF1	-1.88854
AGC1	2.11719			orf19.35.1	-1.88854
UGA4	2.11797			OSM2	-1.88649
GLN4	2.12056			orf19.5282	-1.8805
orf19.2892	2.12123			orf19.6793	-1.87401
orf19.4357	2.12201			PDI1	-1.87
orf19.660	2.12201			orf19.4633	-1.86632
orf19.6973	2.12233			PMI1	-1.86632
MIS12	2.12439			AMS1	-1.86352
RPL6	2.12718			PGA6	-1.86156
orf19.7403	2.13083			TDH3	-1.85286
CDC4	2.13193			orf19.6064	-1.84132
CCT6	2.13452			orf19.173	-1.83884
orf19.3536	2.13566			orf19.338	-1.83588
UGP1	2.13566			PIL1	-1.82845
HCM1	2.13783			FBA1	-1.82829
orf19.4388	2.13783			GDH2	-1.82786
RAD54	2.13783			STB3	-1.82559
orf19.2720	2.14352			SWE1	-1.82109
orf19.4924	2.14352			PLB3	-1.81848
NSP1	2.14352			orf19.449	-1.79534
CPR6	2.1476			GAL1	-1.79175
HIP1	2.14856			orf19.3342	-1.78062
AAF1	2.14898			AMN1	-1.78062
ALS6	2.14962			GFA1	-1.77874
orf19.587	2.15219			orf19.3047	-1.77857
orf19.6606	2.15219			CRN1	-1.75451
orf19.775	2.15219			CPA2	-1.74895
orf19.3945	2.15322			HSP14	-1.74868
orf19.6847	2.15451			orf19.3004	-1.74074
orf19.3769	2.15451			HSE1	-1.71796
orf19.867	2.15451			orf19.6816	-1.69968
orf19.5782	2.15593			orf19.2397.3	-1.69968
orf19.4728	2.15671			NAG6	-1.68312
IFF6	2.15851			GNP1	-1.68075
orf19.3110	2.15851			MPS1	-1.67702
SPE2	2.15851			INN1	-1.665
orf19.2040	2.16106			PGA37	-1.66191
STE11	2.16244			orf19.1504	-1.66191
PTC8	2.16269			GLC3	-1.66088
orf19.7574	2.16502			Tca9-R	-1.65426
SIW14	2.16707			SAC6	-1.65302
PHM7	2.16806			orf19.6077	-1.65042
MFG1	2.17011			WSC4	-1.64414
CRZ1	2.17261			HSP78	-1.63925
ERG1	2.17261			POL1	-1.6317
PAP1	2.17261			orf19.4657	-1.62485
PDC2	2.17261			LSP1	-1.62312
orf19.6414	2.17471			BCY1	-1.62154
PLB3	2.17543			SEC26	-1.61542
orf19.335	2.17649			CSA1	-1.61155
PGA13	2.17649			orf19.607	-1.60718
SAH1	2.17709			orf19.6741	-1.60526
SEC27	2.17862			DIP5	-1.60332
PRP42	2.17936			orf19.5370	-1.59799
KRE3	2.1802			ATC1	-1.59799
PGA59	2.1829			orf19.4931	-1.59135
orf19.3360	2.18474			PRD1	-1.59053
orf19.3432	2.18592			YAK1	-1.59035
orf19.5711	2.18691			GPH1	-1.58773
orf19.2400	2.19063			orf19.730	-1.58262
LHS1	2.19229			KAR2	-1.57441
orf19.607	2.19399			ATG15	-1.57284
PPS1	2.19848			SDS24	-1.56718
ACO2	2.19848			TEA1	-1.56479
JAB1	2.19848			orf19.7058	-1.55059
orf19.5271	2.19848			orf19.3003	-1.5443
STB3	2.19848			DCP2	-1.53866
NOC4	2.20113			VPS35	-1.53781
SSD1	2.20125			FGR34	-1.53305
TOK1	2.20301			GRE3	-1.5278
orf19.1323	2.2045			DCW1	-1.51796
TRM1	2.20535			orf19.35	-1.51083
orf19.4312	2.20662			orf19.2893	1.50355
RCE1	2.21141			ARF2	1.50412
CDR1	2.21202			PLD1	1.50443
DFG16	2.21266			orf19.1189	1.50716
ELA1	2.21607			WOR3	1.50763
orf19.3228	2.21607			orf19.7213	1.51046
orf19.1265	2.21719			orf19.2485	1.51107
IFF4	2.21846			ILV5	1.52038
orf19.5160	2.21927			USO1	1.52234
orf19.239	2.2201			SSK2	1.52288
orf19.2711	2.22271			ECM3	1.52435
KEM1	2.22434			LPD1	1.52502
orf19.5965	2.2272			ADR1	1.52517
orf19.3470	2.22751			CDR1	1.5269
orf19.3690.2	2.2288			CDC24	1.5297
TEA1	2.22988			orf19.5281	1.53348
ALG8	2.2323			RGT1	1.54161
orf19.643	2.2323			RPS1	1.54202
SPF1	2.2323			TRA1	1.54302
ADE6	2.2334			SEC18	1.54441
orf19.2760	2.23413			FAB1	1.54992
AIP2	2.23645			orf19.6396	1.55323
orf19.5321	2.23671			PIN3	1.55666
STT4	2.23984			RPL3	1.55752
ARG1	2.24146			PIM1	1.5589
orf19.4764	2.24245			VPS41	1.56138
BEM2	2.24433			AHR1	1.56138
BMH1	2.24442			orf19.980	1.57108
ESP1	2.24476			orf19.3098	1.57521
orf19.4273	2.24637			orf19.1389	1.57676
orf19.3148	2.24733			PUT2	1.58273
PGA54	2.24783			PLB5	1.58853
orf19.864	2.2488			DRE2	1.58853
orf19.5754	2.25021			RPO21	1.59152
orf19.2319	2.25248			MSS4	1.59259
CTF1	2.25387			orf19.4924	1.59423
BUD2	2.25472			MEC1	1.59694
POM152	2.25472			SHA3	1.60145
CHS2	2.25871			ATP3	1.60388
SRD1	2.26129			orf19.251	1.60505
SUR2	2.26129			ALR1	1.60602
orf19.1668	2.26129			orf19.6778	1.60638
CEF3	2.2623			DFG16	1.6093
LYS21	2.26248			MET6	1.60989
orf19.2800	2.26343			PTK2	1.61104
orf19.969	2.26343			SSK1	1.61288
YST1	2.26558			orf19.2697	1.61588
PMC1	2.26696			BLM3	1.62876
SSU1	2.26718			orf19.6979	1.63021
orf19.3301	2.26883			orf19.5976	1.63266
orf19.4210	2.26883			TOS1	1.63397
ERG5	2.26978			GCN1	1.63705
HAP43	2.27056			orf19.7511	1.6375
orf19.6586	2.2715			orf19.4430	1.63896
MNN1	2.27542			PSD2	1.64148
ANB1	2.27842			PCT1	1.64469
orf19.3035	2.27842			VPS33	1.64649
PDB1	2.27984			KGD2	1.65131
SSY1	2.28202			orf19.4346	1.6539
orf19.1367.1	2.29105			ZNC1	1.66033
orf19.7058	2.29105			orf19.216	1.66271
APL5	2.29175			orf19.3185	1.66321
PGA56	2.2938			LYS144	1.66321
orf19.4771	2.29406			FAA21	1.66588
PHO8	2.29776			orf19.4553	1.67374
orf19.4792	2.29949			NOG2	1.67564
GAP5	2.30073			YST1	1.67746
HTB1	2.3084			ATP1	1.68178
HYR1	2.3084			HAP41	1.68591
orf19.2663	2.3084			orf19.349	1.68659
orf19.5334	2.3084			GRS1	1.68782
orf19.7396	2.3084			CIT1	1.68811
orf19.6431	2.3084			IFR2	1.69046
orf19.7299.1	2.3084			SAM37	1.69149
HGT1	2.31362			orf19.53	1.69149
orf19.4865	2.31573			orf19.6260	1.6925
orf19.6804	2.31645			orf19.5238	1.69843
orf19.2320	2.31731			MTS1	1.70289
SEC4	2.31977			orf19.5710	1.70346
orf19.1083	2.31977			ATO2	1.70541
VTC4	2.32018			orf19.4970	1.7081
orf19.6719	2.32062			orf19.5921	1.70988
MAK16	2.32092			ACC1	1.7115
orf19.6166	2.32411			orf19.5711	1.71978
POR1	2.32564			OPT8	1.71978
orf19.3919	2.32576			BDF1	1.72127
orf19.3900	2.32639			orf19.1214	1.72163
orf19.6260	2.32725			RPM2	1.72492
orf19.4750	2.3278			LEU42	1.72852
orf19.5575	2.3278			YCK2	1.73109
SEC21	2.32901			ZCF16	1.73389
orf19.4981	2.32974			orf19.1959	1.7346
orf19.2070	2.33039			SMP3	1.73562
orf19.7393	2.33039			CHS2	1.74118
orf19.3737	2.33196			orf19.4686	1.74118
orf19.7450	2.33377			MSB2	1.74344
orf19.4805	2.3345			NOT5	1.74982
orf19.1326	2.33588			PAM16	1.75052
orf19.3406	2.34138			orf19.6810	1.75166
BUD6	2.34504			KEL1	1.75243
orf19.192	2.34504			orf19.757	1.76504
orf19.6199	2.34504			orf19.7034	1.76504
MNN23	2.34504			orf19.7223	1.76504
YHB5	2.34554			PRC3	1.76504
orf19.6432	2.34862			RPD31	1.76504
orf19.428	2.34862			ACF2	1.76504
RPC4	2.34962			BUD2	1.76504
BRO1	2.36047			CSR1	1.76504
HEX3	2.36047			orf19.6407	1.76504
orf19.7010	2.36047			RHD1	1.76504
orf19.4412	2.36117			SRV2	1.76504
orf19.6012	2.3666			orf19.4184	1.76504
GLT1	2.36931			PDB1	1.76504
MCA1	2.37053			SPO72	1.77336
DOT6	2.37139			orf19.2711	1.77904
ECM38	2.37436			IRA2	1.78056
orf19.3439	2.37907			LRO1	1.78509
orf19.3827	2.3845			GLY1	1.78796
orf19.2246	2.38692			orf19.5160	1.78921
SET2	2.38755			MBP1	1.7935
ZCF27	2.38771			orf19.1096	1.7935
PDR16	2.38862			MSN4	1.80081
SPC98	2.3939			orf19.7029	1.8027
STT3	2.39443			orf19.1359	1.80706
HYR3	2.39518			RPS23A	1.81114
IFC1	2.39589			orf19.4577	1.81406
orf19.2073	2.39834			orf19.3241	1.82291
orf19.1985	2.40031			SUP35	1.82475
MNN26	2.40103			MSB1	1.82807
MET18	2.40192			orf19.1797	1.82961
VPS35	2.40262			FRS1	1.82981
orf19.1964	2.40342			ANB1	1.83164
CDC46	2.40539			orf19.583	1.83737
UBC4	2.40675			RPS5	1.83982
RCY1	2.40877			orf19.4066	1.8429
NCP1	2.40877			CDC39	1.84383
orf19.1030	2.40978			LSC2	1.84939
orf19.6899	2.41296			orf19.36	1.85329
UTR2	2.4144			PHO87	1.85633
koppa-3a	2.41833			orf19.6082	1.85892
orf19.6888	2.41833			orf19.3518	1.86131
orf19.3302	2.42134			orf19.871	1.86175
HEM3	2.42161			BAT22	1.86309
MAE1	2.42193			PBR1	1.86309
orf19.3626	2.42281			orf19.7020	1.87094
FLU1	2.42344			ZCF9	1.88015
orf19.3019	2.42542			PXA2	1.88159
MSB1	2.42591			PEX5	1.88648
orf19.3463	2.42686			orf19.913.2	1.89111
orf19.2528	2.42921			snR62	1.90081
MNN14	2.4326			orf19.1414	1.90081
orf19.6453	2.43349			BUD14	1.90232
orf19.1871	2.43453			orf19.3681	1.90293
FMO2	2.43524			orf19.3658	1.90293
orf19.6579	2.43524			orf19.119	1.90438
orf19.4849	2.43524			orf19.2850	1.9078
ECM17	2.43652			orf19.6269	1.91212
orf19.4816	2.44129			orf19.1479	1.91212
YPT1	2.44129			NUP84	1.91778
OST1	2.44275			HIP1	1.92473
HRQ2	2.44275			NDH51	1.9251
orf19.2446	2.44275			GEA2	1.93155
orf19.6701	2.44355			ESP1	1.93475
BMS1	2.44395			RPS3	1.9351
YBP1	2.44669			orf19.5293	1.93627
SYN8	2.44973			orf19.843	1.93865
OPT5	2.44973			CPR6	1.94154
orf19.1821	2.44973			orf19.2690	1.94637
HSP9	2.45078			SFL2	1.94714
PRB1	2.45164			orf19.3260	1.95008
orf19.2167	2.45164			FAS2	1.9513
orf19.7153	2.45379			CYR1	1.95158
BUD22	2.45623			orf19.831	1.95415
IRO1	2.45712			FRP2	1.95738
orf19.3799	2.45787			POL2	1.96675
orf19.4577	2.45992			PHR1	1.96869
orf19.4690	2.4623			SRD1	1.97684
GEA2	2.4676			UTP4	1.98179
ROT1	2.46858			orf19.2459	1.98566
NIK1	2.47582			RPS8A	1.98566
NBP2	2.47665			HDA1	1.98566
UME6	2.47861			APL5	1.98566
orf19.188	2.47988			orf19.6310	1.98999
orf19.485	2.47988			orf19.4278	1.9908
ALS9	2.48114			GSP1	1.99486
RRP8	2.48114			orf19.4369	2.00037
orf19.2650	2.48167			orf19.3782.2	2.00264
orf19.3782.2	2.48167			orf19.7501	2.00288
DDR48	2.48428			CTN1	2.00678
orf19.345	2.48597			PDE2	2.00849
orf19.7445	2.48597			SDH1	2.01132
SMC2	2.48597			TAF145	2.01324
TBF1	2.48767			YOR1	2.01341
NAM7	2.4881			orf19.1486	2.01395
orf19.6843	2.49161			orf19.3264.1	2.01444
GRE2	2.49161			SAL6	2.0148
orf19.2097	2.49161			SSB1	2.01559
orf19.2725	2.49161			orf19.1734	2.01909
orf19.3869	2.49161			JEM1	2.02333
orf19.4703	2.49161			orf19.6527	2.0246
orf19.4658	2.49451			HWP1	2.02709
BRN1	2.49479			orf19.3214	2.02824
AGO1	2.49479			PRS	2.03469
NOP14	2.49479			GAC1	2.03604
orf19.5131	2.49557			DOT1	2.03658
orf19.394	2.49557			RPL15A	2.03873
orf19.5852	2.49932			orf19.230	2.04082
orf19.1800	2.49932			orf19.427	2.04373
CCC2	2.50099			orf19.6271	2.04529
orf19.2276	2.50288			orf19.7149	2.04669
IFH1	2.50346			orf19.6713	2.04972
orf19.7029	2.5043			orf19.3792	2.05016
DCK2	2.50478			POX1	2.05185
MET1	2.50544			HSP7	2.05565
BIG1	2.50626			MDH1-1	2.05621
orf19.2755	2.50626			orf19.850	2.05921
orf19.5619	2.50626			FGR38	2.05921
orf19.1441	2.50771			GSL1	2.05921
RPL2	2.50789			orf19.3737	2.05921
CMP1	2.50843			orf19.5627	2.05921
VPS34	2.50948			CCT2	2.06395
orf19.5040	2.51255			CNT	2.072
TPO4	2.51604			KRE1	2.072
orf19.6138	2.51826			DED81	2.07511
LIP6	2.51826			FDH3	2.07602
orf19.2893	2.52347			orf19.1855	2.07651
orf19.675	2.52402			DPS1-1	2.07856
orf19.1778	2.52825			orf19.4889	2.08022
orf19.7370	2.52825			PHO86	2.08372
SEC12	2.52976			orf19.6600	2.08424
orf19.4330	2.53404			orf19.3048	2.08595
orf19.7321	2.53472			HGT1	2.08622
orf19.7353	2.53558			RFX2	2.08791
TIF5	2.53558			orf19.3980	2.08863
CYC1	2.53645			SMC5	2.09017
SFU1	2.53671			GLE2	2.09598
FTH1	2.53671			orf19.7095	2.09598
HGT2	2.53748			PYC2	2.09735
orf19.22	2.54166			CCH1	2.09843
orf19.7501	2.54336			PRP5	2.09896
ENG1	2.54395			orf19.5689	2.10247
NUP85	2.54675			orf19.5229	2.10386
SHE3	2.55023			PTR22	2.10776
orf19.2168.3	2.55139			orf19.3694	2.10824
ENP1	2.55774			SPF1	2.10993
ZFU2	2.55823			orf19.2973	2.1134
orf19.1113	2.55823			SEN1	2.11416
TOP2	2.55966			CTF1	2.11471
RPL11	2.56082			orf19.7393	2.11804
SAM2	2.56101			orf19.206	2.11804
orf19.1589	2.56207			orf19.2266	2.11804
HSP6	2.56371			orf19.2326	2.12842
orf19.4787	2.56489			orf19.2604	2.12842
orf19.1576	2.56648			orf19.428	2.12842
orf19.1547	2.56875			SAC3	2.13096
orf19.2552	2.56875			orf19.996	2.13275
orf19.1106	2.56875			PMA1	2.13684
OLE2	2.57138			AFG3	2.13841
ROD1	2.57138			GCR3	2.13898
orf19.5934	2.57536			RAD16	2.14057
orf19.6117	2.57536			NRG1	2.14326
CYT1	2.57759			orf19.6268	2.14326
orf19.3996	2.57822			ALO1	2.14326
orf19.2455	2.58019			BNI4	2.14326
orf19.3247	2.58082			WSC2	2.14326
MIS11	2.58118			orf19.5702	2.14702
orf19.2397.3	2.58321			NUP188	2.14823
orf19.4326	2.58433			VTC4	2.14874
PKH3	2.5884			BMT4	2.15334
RNR22	2.58932			ECM33	2.15376
GPD1	2.59346			ALS1	2.15652
LYS12	2.59492			SIN3	2.15809
orf19.225	2.59562			orf19.2498	2.16065
orf19.3222	2.59562			STR2	2.16279
orf19.6690	2.59562			orf19.1285	2.16359
CYB5	2.60252			MED15	2.16759
orf19.3156	2.61179			orf19.4883	2.16903
orf19.7502	2.61205			CAM1	2.17235
SAR1	2.61329			SSU1	2.17235
DCW1	2.61329			PRC2	2.17235
RAX2	2.61868			ARO1	2.17275
orf19.1672	2.61953			orf19.5989	2.17872
orf19.2210	2.62301			RAX1	2.17943
orf19.1195	2.62629			orf19.1363	2.18561
orf19.6610	2.62882			orf19.7574	2.19437
CHS8	2.63362			orf19.3237	2.19619
orf19.7196	2.63452			SLN1	2.20025
GIN1	2.63817			GLN1	2.20388
orf19.6821	2.63817			orf19.4779	2.20629
FGR51	2.63817			orf19.7516	2.20629
orf19.1144	2.63817			RLM1	2.20629
orf19.1780	2.63817			orf19.73	2.21462
orf19.2397	2.63817			CLB4	2.21656
orf19.4127	2.63817			orf19.783	2.21656
orf19.4341	2.63817			LTE1	2.2189
orf19.4455	2.63817			LPI9	2.22682
orf19.5468	2.63817			orf19.7052	2.23225
PGA44	2.63817			UBC4	2.23571
ZCF17	2.63817			orf19.4798	2.23652
ADH3	2.63817			KGD1	2.24858
GNP3	2.63817			WHI3	2.249
HMX1	2.63817			CBP1	2.25252
HSX11	2.63817			TRY4	2.25324
orf19.1725	2.63817			orf19.6968	2.25324
orf19.2818	2.63817			ALS7	2.25532
orf19.6316	2.63817			orf19.841	2.25532
orf19.6703	2.63817			orf19.1573	2.25672
PEP3	2.63817			DAP2	2.26716
ZCF8	2.63817			IDH1	2.26787
KAR3	2.63817			SAP2	2.26933
orf19.6742	2.63817			MNT1	2.27355
RSR1	2.63817			CYC1	2.27418
orf19.6476	2.64563			orf19.2476	2.2785
STI1	2.64746			SSY5	2.28416
orf19.649	2.6515			RPS21	2.28587
CDR2	2.65426			BMT6	2.28652
SMM1	2.656			orf19.7450	2.29455
orf19.6348	2.65786			VPS7	2.29455
orf19.6356	2.65911			KEX2	2.29455
orf19.4629	2.66053			SGA1	2.29455
orf19.1567	2.66565			orf19.1864	2.29919
THS1	2.66575			orf19.5393	2.30033
orf19.6556	2.66943			GAP1	2.30063
MON2	2.67035			PGA45	2.30435
SEC14	2.67255			RPL11	2.30593
orf19.5293	2.67407			EMP7	2.31661
orf19.1893	2.67815			orf19.787	2.31757
orf19.6252	2.6794			orf19.5175	2.31917
orf19.5515	2.68166			orf19.6852.1	2.32241
orf19.6941	2.68366			ALD5	2.32454
HNM4	2.68366			PDX1	2.3278
SIZ1	2.68673			CEK1	2.32887
ZCF15	2.68703			orf19.6199	2.33608
RSP5	2.68827			orf19.6220	2.3397
RCH1	2.68852			orf19.3854	2.34137
orf19.7033	2.69094			orf19.7502	2.34564
RBF1	2.69314			RGD1	2.35338
orf19.5894	2.69553			RPS16A	2.35493
RPL4B	2.69654			orf19.1240	2.35741
orf19.5139	2.69953			TOM4	2.36287
KTR2	2.70305			FGR27	2.36389
GLE1	2.70413			orf19.6499	2.37177
orf19.7614	2.70582			orf19.7368	2.37896
CTR1	2.70857			ARP8	2.38012
orf19.2547	2.70948			QCR2	2.38031
orf19.4144	2.71146			RPL17B	2.38536
PAN6	2.71146			orf19.1219	2.39134
orf19.2915	2.71812			CNH1	2.39209
orf19.1656	2.72611			MUB1	2.40045
orf19.3528	2.73239			TPK1	2.40241
CDC3	2.73517			GEF2	2.4041
orf19.7042	2.73517			orf19.6983	2.40529
PDE2	2.7381			TCP1	2.40529
orf19.1606	2.73964			BNI1	2.41363
GUT1	2.74141			GAP4	2.4148
orf19.3505	2.74177			SSZ1	2.4169
orf19.2677	2.7437			LSC1	2.4169
MET6	2.74479			CEF3	2.41724
orf19.6457	2.74585			SAM2	2.4185
orf19.5628	2.74659			orf19.3840	2.42179
GRP2	2.74928			orf19.1505	2.42692
NAR1	2.74965			orf19.164	2.42692
UTP4	2.75153			DNA2	2.42692
orf19.6979	2.75223			GAP6	2.42774
CEK1	2.7562			orf19.3799	2.42911
COF1	2.75809			SOD2	2.43183
PGA39	2.75809			orf19.7590	2.43436
orf19.4532	2.76262			orf19.4643	2.43575
orf19.3260	2.76334			PAN3	2.43575
orf19.5586	2.7638			MET13	2.43854
ILS1	2.76418			MP65	2.43932
PRT1	2.76786			orf19.6966	2.4399
TYS1	2.76915			ILS1	2.44094
YCG1	2.77277			SPA2	2.44531
orf19.6240	2.77702			HAP43	2.44698
orf19.5680	2.77702			FUN31	2.45144
YBN5	2.781			orf19.2208	2.45288
BRF1	2.78474			orf19.4446	2.46176
VID21	2.78954			orf19.1871	2.46586
BNI4	2.79336			CHK1	2.46849
VAC7	2.79904			PMT6	2.47105
FRS1	2.8016			orf19.3726	2.47945
orf19.4368	2.80306			SIZ1	2.48018
orf19.4972	2.80306			orf19.3222	2.4871
RBR2	2.80306			orf19.5752	2.4871
BMT1	2.80547			orf19.2057	2.48795
ADO1	2.8168			ITR1	2.48996
ECM29	2.82093			MTR1	2.48996
orf19.6440	2.82223			MED14	2.49407
orf19.6492	2.82367			IRO1	2.50047
PHO81	2.82661			AOX2	2.50347
orf19.5625	2.82661			CAN1	2.51178
orf19.787.1	2.82661			orf19.1531	2.51178
MDJ1	2.83085			SDH2	2.51247
EGD1	2.83121			orf19.5678	2.51326
orf19.813	2.8314			SOG2	2.52148
orf19.1609	2.83279			orf19.6864	2.52441
CAT8	2.83425			orf19.1150	2.52583
GSG1	2.83804			FCY21	2.52789
NDH51	2.83974			FGR15	2.52988
NHP6A	2.84007			RPL1	2.53143
RCL1	2.84111			DNM1	2.53167
orf19.3991	2.84111			orf19.748	2.53597
CWH41	2.84509			ALA1	2.54115
LRO1	2.84567			GOR1	2.54165
BUB1	2.84645			TEL1	2.54165
MPS1	2.84923			orf19.7378	2.5495
orf19.4295	2.84923			RAC1	2.55103
RAC1	2.85208			GCN2	2.55163
orf19.3694	2.85291			PPZ1	2.55466
orf19.4435	2.85402			orf19.1638	2.55466
TRA1	2.85407			orf19.2310	2.5593
AGP3	2.85802			orf19.4390	2.5593
orf19.6267	2.85802			orf19.6679	2.56732
POL2	2.85802			orf19.2457	2.56732
GFA1	2.86058			ATO1	2.57028
orf19.2779	2.86511			orf19.223	2.57081
orf19.1795.1	2.87095			MIG1	2.59407
TSC2	2.87326			GRR1	2.59407
LAC1	2.87634			SSA2	2.59495
orf19.3007	2.87801			TOM7	2.59639
orf19.164	2.87801			KIS2	2.59712
orf19.2204	2.87801			SHM2	2.60287
URA2	2.88928			PHO91	2.60833
PGA57	2.89184			orf19.6805	2.60918
PEL1	2.89626			GAP2	2.6119
orf19.719	2.89626			orf19.323	2.6126
PHO84	2.89784			FTR1	2.61425
FTR1	2.89863			MEX67	2.61712
RRP9	2.90012			NAM7	2.63179
RPS3	2.90136			RPS18	2.63845
orf19.6239	2.90199			orf19.2473	2.64755
MCD1	2.90199			orf19.2563	2.64755
orf19.3868	2.90199			orf19.4533	2.64755
orf19.5517	2.90199			MDS3	2.64755
ADE5,7	2.90199			orf19.188	2.64755
orf19.445	2.91109			orf19.5785	2.64755
orf19.4294	2.91298			orf19.6259	2.64755
TPM2	2.91398			OST1	2.64755
orf19.4263	2.91426			ROM2	2.64755
NUP82	2.92268			URK1	2.64755
orf19.1730	2.9313			VRG4	2.64755
orf19.1844	2.9313			RPL6	2.67162
orf19.6770	2.9313			MCM1	2.67697
RAP1	2.9313			orf19.6992	2.6815
orf19.5840	2.93603			TBF1	2.68357
RAD5	2.94382			orf19.3463	2.68668
orf19.3216	2.94494			orf19.5213	2.68767
APE3	2.95038			orf19.1667	2.68958
orf19.5552	2.95475			CLG1	2.69861
YPS7	2.95657			TSC2	2.70104
LSP1	2.95903			orf19.1086	2.70214
FRS2	2.96242			MCM6	2.70639
orf19.3475	2.96333			MYO1	2.70639
STR2	2.96415			orf19.4370	2.70639
orf19.1833	2.96554			orf19.6244	2.71292
SNU114	2.96561			PRP8	2.71544
HMO1	2.96795			orf19.2760	2.7211
DUR7	2.96795			orf19.4502	2.72289
orf19.6737	2.96795			orf19.597	2.72429
orf19.204	2.96795			orf19.4699	2.72778
SNZ1	2.97231			orf19.2682	2.7316
CHR1	2.97394			MNR2	2.73365
ALG6	2.9764			LYS21	2.73407
BUR2	2.98016			GDH3	2.73865
orf19.229	2.98053			orf19.2097	2.73885
PGA5	2.98228			orf19.6665	2.73885
orf19.3798	2.98228			RPL42	2.74144
orf19.6055	2.98228			SYS3	2.74211
orf19.3552	2.98365			BRG1	2.74325
CRP1	2.98416			orf19.5555	2.74561
orf19.3874	2.9853			ROB1	2.75357
orf19.6790	2.98734			orf19.3226	2.75787
orf19.1363	2.98771			orf19.985	2.75787
orf19.102	2.98993			orf19.273	2.75787
MRE11	2.99468			orf19.7033	2.75787
orf19.3813	2.99792			TOK1	2.76143
PET9	2.99862			SGS1	2.7679
orf19.5812	3.00056			PHM5	2.76868
orf19.3219	3.0017			THR4	2.77592
orf19.711	3.00206			AAF1	2.77625
PGA62	3.00546			ANT1	2.78076
orf19.349	3.00629			orf19.6415.1	2.78217
PMA1	3.00925			SUL2	2.78332
FTH2	3.0115			URA7	2.78746
orf19.5274	3.01172			FLO8	2.78764
orf19.6024	3.01506			PIKA	2.79464
EMP7	3.01506			MES1	2.79641
orf19.3863	3.01506			SDA1	2.79884
ADE8	3.01506			ZCF3	2.79884
orf19.994	3.01506			PET9	2.80155
NUP188	3.01607			orf19.3170	2.80595
orf19.6310	3.01669			orf19.7489	2.8067
orf19.697	3.02425			orf19.7459	2.80801
APL2	3.0248			CYM1	2.80935
orf19.5676	3.02614			orf19.3141	2.81174
RFC1	3.02862			orf19.4531	2.81786
HHT1	3.03166			NMD5	2.81975
CIP1	3.0339			PEX3	2.82406
orf19.2713	3.0339			MYO2	2.82718
HOL1	3.0354			UGT51C1	2.82925
SSK1	3.03639			DAL81	2.83666
SPB1	3.03854			FCY23	2.83666
ARO8	3.04589			orf19.2971	2.83666
orf19.1531	3.04816			LMO1	2.8406
orf19.4955	3.05039			AVT1	2.84367
orf19.2064	3.05039			RAD54	2.84367
VMA2	3.05532			orf19.3635	2.85242
ALR1	3.0561			orf19.7344	2.8552
orf19.6769	3.05788			SMC4	2.85859
orf19.2565	3.06296			PBS2	2.85936
orf19.304	3.06369			orf19.4744	2.86818
MOH1	3.06434			orf19.6557	2.86818
ARO4	3.06459			orf19.4437	2.87635
YWP1	3.06951			ACH1	2.89357
PPZ1	3.06987			BUL1	2.89647
FDH3	3.07609			MIS11	2.898
BTA1	3.07787			SET1	2.90377
orf19.1116	3.07787			orf19.1849	2.90495
orf19.2959	3.07787			GLN4	2.90495
RIB3	3.07787			FAD2	2.9094
TEP1	3.07787			SEC14	2.91326
TOM7	3.08653			orf19.7619	2.91615
orf19.182	3.0975			HSP9	2.92107
CHS1	3.09921			COX15	2.92996
orf19.1239	3.10373			ILV3	2.93307
ALA1	3.10603			GPA2	2.93307
LEU4	3.10624			CDC6	2.93974
RPN4	3.10673			SRR1	2.94173
CDC2	3.11529			orf19.3851	2.94173
FRE9	3.11784			orf19.6054	2.94173
orf19.6923	3.12274			orf19.1215	2.94173
PRE3	3.12415			RBD1	2.94173
GIT3	3.13283			GUS1	2.95242
OGG1	3.13283			SMF12	2.96352
HOF1	3.13283			DCK1	2.96407
PGA3	3.13283			SPT23	2.96624
SKN2	3.13553			FRP3	2.96631
RHO1	3.13795			orf19.3744	2.96847
orf19.1364	3.13852			FAS1	2.9702
orf19.6789	3.13943			GZF3	2.97043
MSU1	3.14412			TRM12	2.9785
CDC28	3.14551			AAT21	2.97938
CSP37	3.15434			FCR3	2.98698
orf19.2000	3.15781			orf19.4940	2.98698
HDA1	3.16162			NOC4	2.98975
orf19.3957	3.16581			orf19.2653	3.00056
orf19.1045	3.17294			NAM2	3.00056
orf19.1991	3.17622			orf19.3751	3.01148
LTE1	3.1778			SET3	3.01273
HOC1	3.18256			orf19.2680	3.01527
orf19.4234	3.184			orf19.1229	3.01764
BGL2	3.18624			HGT16	3.02093
orf19.4253	3.18779			RHO1	3.02309
KIP1	3.18779			GRP2	3.02671
orf19.6986	3.18779			ROD1	3.03126
TRP3	3.19076			GLN3	3.03365
ERG11	3.19625			orf19.3216	3.03586
orf19.5070	3.19747			GSC1	3.04037
REX3	3.20198			HMG1	3.04469
orf19.2734	3.2035			GPD2	3.04511
orf19.850	3.2035			orf19.2063	3.0487
orf19.732	3.20978			orf19.536	3.05204
BEM1	3.21857			orf19.6007	3.05487
ACE2	3.22103			CRZ1	3.0618
orf19.136	3.22443			orf19.1964	3.06286
orf19.2934	3.22443			orf19.4627	3.06286
orf19.4595	3.22443			UBR1	3.06402
orf19.2527	3.23176			orf19.3902	3.06559
TRY6	3.23588			MSU1	3.0678
RPS17B	3.24317			orf19.1217	3.07544
HGT5	3.24424			CAN2	3.07608
ZCF35	3.24537			NOT3	3.08881
ZCF22	3.24698			GUT2	3.08881
AMN1	3.25061			orf19.3438	3.08881
orf19.4756	3.25061			ARG2	3.08881
orf19.3295	3.25223			ZCF19	3.08881
orf19.263.1	3.2547			orf19.5834	3.09714
orf19.1855	3.26474			CCT6	3.0982
PRN4	3.26774			orf19.4621	3.10305
orf19.3226	3.27134			GRF1	3.10646
orf19.3338	3.27644			DAO2	3.10982
ERG2	3.2869			TSC11	3.11823
orf19.2131	3.29772			orf19.3690.2	3.1211
MRP2	3.29772			WAR1	3.12275
chi-6a	3.29772			orf19.643	3.12893
orf19.2625	3.29772			orf19.334	3.12893
orf19.3418	3.29772			orf19.6769	3.13151
SSP96	3.29772			SRB8	3.13784
orf19.3100	3.29772			orf19.3175	3.14475
orf19.6456	3.29772			orf19.2778	3.14538
PMS1	3.29772			orf19.3475	3.15059
GCN4	3.31776			orf19.2059	3.15185
VRG4	3.31865			MEP1	3.15392
TRM12	3.32214			orf19.6723	3.16064
orf19.4459	3.33651			orf19.5953	3.16489
YVH1	3.33651			EXO84	3.16668
orf19.6480	3.34169			CPP1	3.17053
SSN8	3.34169			UTP5	3.17155
APM1	3.34845			CWC22	3.17706
IFR1	3.34845			TAC1	3.17706
RPS23A	3.35288			SPE3	3.18337
CTA9	3.35768			orf19.1139	3.19311
TFC4	3.35768			orf19.5675	3.19705
XUT1	3.36096			SSC1	3.19726
orf19.834	3.36154			FRE1	3.19913
HAL9	3.36238			orf19.5935	3.19913
orf19.3615	3.36367			RAX2	3.19913
orf19.3621	3.371			ZRT2	3.19913
SAP2	3.371			orf19.3695	3.20392
orf19.4315	3.38227			SRP11	3.20493
DSL1	3.38374			orf19.5340	3.21138
orf19.3678	3.38483			orf19.6952	3.21489
LEU1	3.38527			FRP6	3.22119
SEC18	3.4045			orf19.880	3.22458
orf19.3914	3.40508			SMF3	3.2359
orf19.2798	3.40764			orf19.2671	3.2359
orf19.2249	3.40764			orf19.4110	3.2359
orf19.3701	3.40764			orf19.5987	3.2359
Zorro2-1	3.41143			orf19.6569	3.2359
ALK8	3.41411			orf19.1757	3.2359
MNT4	3.41411			orf19.1533	3.24767
PHO1	3.41411			orf19.1806	3.25428
MRF1	3.41763			SEP7	3.26148
orf19.2346	3.42138			orf19.2892	3.26532
TEF1	3.42289			SNG3	3.26532
OP4	3.42963			AVT4	3.26532
orf19.5846	3.42963			orf19.2333	3.26532
orf19.7538	3.42963			orf19.4792	3.26532
TOS1	3.43174			CHS4	3.27565
ATM1	3.43196			ISU1	3.27792
orf19.6829	3.43905			orf19.4409	3.27792
SER33	3.4469			MET28	3.28297
orf19.3173	3.4626			PEX7	3.28938
AXL2	3.46683			POS5	3.29473
orf19.3215	3.46938			orf19.764	3.29473
ILV1	3.47021			ZCF21	3.29783
orf19.3971	3.47128			OPY2	3.30232
SAP3	3.48092			PUS7	3.30944
CGT1	3.48616			orf19.3218	3.30944
YOR1	3.49333			orf19.1259	3.30944
orf19.3714	3.4938			PMR1	3.30944
ADE4	3.49962			GTT13	3.30944
orf19.3852	3.51047			ILV6	3.31613
CSP2	3.51756			orf19.2782	3.32641
PLB2	3.51756			orf19.3103	3.33315
orf19.3180	3.5212			orf19.518	3.33702
GSL1	3.53327			orf19.1519	3.33822
RXT3	3.53416			orf19.4532	3.34096
RBT4	3.53983			SMC6	3.34287
orf19.7473	3.54071			orf19.4435	3.34748
orf19.6134	3.54505			ADE2	3.34904
orf19.7344	3.54954			BCR1	3.35787
orf19.6583	3.55139			SFL1	3.36664
FGR29	3.5558			orf19.6311	3.37248
orf19.1535	3.56325			CST2	3.37433
orf19.2533.1	3.5651			BEM3	3.37878
PCL1	3.58792			NCP1	3.38298
orf19.7224	3.58914			orf19.2440	3.38298
BMT4	3.58965			orf19.2827	3.38298
orf19.2898	3.59241			orf19.660	3.38298
CDC6	3.59337			LYS4	3.38298
tG(GCC)6	3.59751			orf19.928	3.38298
CHS7	3.60212			orf19.3301	3.3943
orf19.500	3.6055			ADE6	3.39524
orf19.3303	3.62047			RAD23	3.40092
TRP5	3.62057			orf19.2847	3.404
RPS6A	3.6219			MFG1	3.41976
FGR47	3.62225			orf19.1766	3.41976
orf19.2336	3.62749			FAT1	3.4231
RAD52	3.62749			orf19.1287	3.42625
ANP1	3.64225			STE23	3.44984
orf19.952	3.64319			orf19.5300	3.45333
OCH1	3.65286			orf19.1833	3.45443
MET13	3.65575			RTF1	3.45496
orf19.50	3.6594			orf19.2898	3.45653
BUL1	3.66871			MSH3	3.45947
HOG1	3.6705			orf19.7624	3.4653
orf19.4643	3.6705			CBR1	3.47491
orf19.3158	3.6746			ZCF35	3.47491
RAD51	3.67956			MET18	3.47816
orf19.2847	3.68856			orf19.6306	3.47964
orf19.3275	3.69344			orf19.7497	3.48594
SSR1	3.69344			ZCF27	3.48594
NGT1	3.69344			TIM5	3.48805
PGA49	3.69344			PIF1	3.48805
orf19.2078	3.69344			orf19.7197	3.48996
orf19.3325	3.69716			orf19.1604	3.53007
orf19.2124	3.70896			MCM2	3.53007
orf19.2796	3.70993			orf19.4337	3.53007
orf19.3781	3.70993			RPD3	3.53007
SUV3	3.71982			ZCF23	3.53007
RGS2	3.7205			ZCF8	3.53007
orf19.2650.1	3.72171			orf19.7488	3.53007
orf19.5221	3.73273			GPX2	3.53007
orf19.5258	3.73741			TRK1	3.5516
orf19.4167	3.73741			orf19.932	3.56216
KIP2	3.73741			VAS1	3.58675
LYP1	3.73741			SDH12	3.58868
orf19.3806	3.73741			orf19.3449	3.58891
orf19.5009	3.7419			TFA1	3.59311
CAP1	3.74621			MET1	3.59796
MES1	3.74661			BCK1	3.59796
DAL81	3.75207			orf19.158	3.60361
ADE12	3.75385			BUD5	3.6103
TSC11	3.75815			orf19.1933	3.6103
orf19.1961	3.76038			ARG81	3.61412
orf19.3697	3.76184			orf19.4283	3.61832
orf19.5910	3.76882			CYB5	3.62813
IFC3	3.77405			MNT2	3.6319
orf19.6247	3.77901			PTC2	3.63513
orf19.1608	3.77901			RPG1A	3.63597
ARG4	3.78887			FGR32	3.63704
MDR1	3.79059			USO6	3.64619
orf19.6797	3.79237			NDT8	3.65212
SUC1	3.79237			APL2	3.65614
orf19.4889	3.79737			orf19.52	3.65614
orf19.2926	3.79897			orf19.474	3.67716
HOM3	3.80415			TIF4631	3.68058
orf19.6886	3.81593			orf19.2319	3.68074
orf19.3181.1	3.82387			NAR1	3.68581
HGT9	3.82535			orf19.1961	3.69554
orf19.4068	3.82535			MTO1	3.71918
orf19.6601	3.82885			AIP2	3.73373
orf19.4080	3.83163			orf19.808	3.73772
SAM51	3.83282			SAP1	3.74019
orf19.4264	3.83734			GAL7	3.74111
ARG83	3.84547			orf19.4750	3.7507
orf19.4355	3.84734			RCE1	3.7507
INT1	3.85501			orf19.3352	3.7507
orf19.7204	3.85579			orf19.1383	3.7507
orf19.5785	3.86932			PBP2	3.76231
orf19.4984	3.87306			orf19.6921	3.76541
orf19.7108	3.87482			ARC1	3.77718
orf19.5780	3.87482			orf19.4988	3.78222
snR5d	3.88295			SIT4	3.78222
orf19.5376	3.88398			ZCF14	3.78222
orf19.7499	3.88398			orf19.3037	3.79099
orf19.3428	3.89035			orf19.6023	3.79483
BMT9	3.89131			POL5	3.79483
SPL1	3.89369			EXG2	3.79483
orf19.3471	3.89562			orf19.6855	3.80161
orf19.4686	3.90305			CDC47	3.80586
ATF1	3.90795			orf19.3051	3.81629
orf19.1994	3.91177			ADE5,7	3.81859
orf19.7527	3.91846			CHS7	3.82424
orf19.3430	3.92658			orf19.1397	3.82424
RGD1	3.92978			MSI3	3.83466
DAL8	3.9447			ATM1	3.83556
orf19.6347	3.95726			YDJ1	3.84014
HAT1	3.95726			orf19.1426	3.84778
orf19.1943	3.95726			BMT1	3.84928
orf19.4394	3.95726			orf19.3706	3.85099
orf19.7395	3.95726			ARO8	3.85226
RIM2	3.95726			YHB5	3.85937
zeta-6a	3.95726			orf19.3432	3.86101
orf19.1005	3.95726			orf19.1576	3.86627
orf19.1580	3.95726			ZCF31	3.8695
orf19.2740	3.95726			orf19.1565	3.87327
orf19.4791	3.95726			ZCF39	3.89459
orf19.6198.1	3.95726			SPE1	3.89525
DAL52	3.95726			orf19.2675	3.89779
orf19.1675	3.95726			orf19.2382	3.90166
orf19.6353	3.95726			orf19.6233	3.90166
TUB2	3.96594			CTA8	3.90166
orf19.4337	3.96757			orf19.446.2	3.90344
orf19.6016	3.98657			orf19.3586	3.90829
ARO1	3.99799			orf19.1447	3.90829
MET8	4.00275			MDL2	3.9125
MED5	4.01632			HEX3	3.9125
MSS4	4.02447			HSP6	3.91383
INP51	4.03054			HIS4	3.92145
ERG6	4.03641			orf19.6736	3.9272
MYO1	4.04329			orf19.3501	3.93456
orf19.6506	4.04669			orf19.1409.1	3.93456
PIN4	4.0557			orf19.541	3.93739
orf19.6861	4.06279			UBP1	3.95368
GLY1	4.06718			FHL1	3.95499
AAP1	4.07365			ILV1	3.95611
orf19.7034	4.07619			PGA55	3.96002
YOX1	4.07718			orf19.2684	3.97133
GUT2	4.07718			orf19.2725	3.97133
orf19.1394	4.08701			SHE3	3.97133
PDR6	4.09186			RNR21	3.97133
orf19.6931	4.09859			TIF5	3.97133
orf19.5848	4.09859			MEF2	3.98898
orf19.4366	4.10383			FEN12	4.02036
KAR2	4.10972			CBK1	4.02036
CDC45	4.11245			orf19.5203	4.02036
PGA6	4.11245			CUP2	4.02649
orf19.541	4.11646			RPC4	4.03437
ALK2	4.12215			XOG1	4.041
orf19.7254	4.12215			orf19.4513	4.041
orf19.7449	4.12404			ACO1	4.04462
IDH2	4.13623			FRS2	4.05053
UGT51C1	4.13879			orf19.4705	4.05958
orf19.1527	4.1392			orf19.4159	4.05958
FAA21	4.1457			IFH1	4.0665
orf19.3711	4.1457			orf19.1656	4.07316
orf19.3681	4.15799			LCB2	4.09167
orf19.3841	4.16163			orf19.6266	4.09167
orf19.7545	4.16831			GCD6	4.09488
MMS21	4.17711			CEF1	4.0974
IFA14	4.17711			SKN1	4.10752
orf19.6027	4.17711			ECM25	4.11842
RVS167	4.17711			orf19.2933	4.11842
orf19.2826	4.18398			orf19.5865	4.11842
RAD9	4.1881			SIT1	4.11842
orf19.6119	4.19709			RBT1	4.14104
SSA2	4.1979			orf19.6783	4.15045
orf19.2782	4.19954			orf19.494	4.16044
CDC7	4.20025			FUN12	4.16438
orf19.5291	4.20154			orf19.2726	4.1719
orf19.5289	4.20459			RFX1	4.17725
orf19.6793	4.21093			orf19.4262	4.18484
orf19.5644	4.21983			orf19.4295	4.20247
LEU42	4.22665			ADH2	4.21469
CDC5	4.23707			orf19.813	4.22289
orf19.5277	4.23992			orf19.267	4.22873
ZCF14	4.26505			HTS1	4.23207
SMC5	4.2797			orf19.2891	4.23608
HIS4	4.27993			FLC3	4.2655
ARG5,6	4.28239			orf19.445	4.2655
ARO3	4.28703			MRPL3	4.27139
MET3	4.28703			RFG1	4.27324
WOR1	4.28703			RHR2	4.27324
AFG1	4.28703			AFT2	4.29748
MSH6	4.28703			orf19.182	4.29748
orf19.3785	4.28703			orf19.3626	4.32434
PHO113	4.28703			snR35c	4.33379
HAP2	4.29645			orf19.5516	4.33585
orf19.6230	4.30137			MDN1	4.3663
orf19.3569	4.3124			ERB1	4.36846
CDL1	4.3132			BEM2	4.36942
USO5	4.31377			orf19.1075.1	4.37582
orf19.746	4.32211			orf19.3228	4.41259
orf19.2928	4.33414			FGR23	4.41259
orf19.7197	4.33631			RAD2	4.41259
VPS22	4.34523			ACS1	4.42689
orf19.556	4.3481			FUM12	4.42706
UTP15	4.3577			BZZ1	4.42956
orf19.2516	4.38125			orf19.1195	4.4527
ESC4	4.39696			orf19.6227	4.45785
orf19.6605	4.39696			TNA1	4.4645
FGR28	4.39696			MPT5	4.48047
DBP5	4.42138			NTH1	4.48047
PMI1	4.42282			orf19.969	4.48047
orf19.4951	4.42836			DEF1	4.48181
orf19.4449	4.43213			YHM1	4.48613
LYS14	4.43693			orf19.3030	4.50084
orf19.1686	4.43693			orf19.5365	4.50084
ZCF25	4.44324			ISW2	4.53866
MLH1	4.45192			SAP7	4.53866
RPL8B	4.459			JIP5	4.54836
SLC1	4.4646			ABD1	4.55967
orf19.31	4.50041			orf19.1856	4.55967
MSS11	4.51267			CHS3	4.56652
SST2	4.51375			orf19.1536	4.57305
PTC2	4.51768			MRR1	4.5834
orf19.634	4.52258			TCC1	4.5834
orf19.5141	4.52258			RIM8	4.58909
ZCF6	4.52258			ZCF17	4.58909
DED81	4.53341			CCC2	4.59645
ASN1	4.54651			orf19.1789	4.61625
FRE1	4.54858			orf19.7042	4.61625
orf19.2510	4.55085			orf19.3552	4.63322
FCY21	4.56607			orf19.6277	4.63887
EMP46	4.57801			orf19.2751	4.66474
orf19.4511	4.58209			PHO84	4.66999
CFL11	4.58932			orf19.2315	4.68413
PHR2	4.58932			GAT1	4.70676
RNH1	4.59238			orf19.3437	4.70676
orf19.6276	4.59796			orf19.1956	4.71007
orf19.3204	4.59898			orf19.2455	4.72407
SCH9	4.60343			KRS1	4.74955
LYS2	4.61558			ASM3	4.7656
MNN13	4.6168			orf19.2489	4.77362
orf19.5177	4.6168			orf19.5605	4.78596
URA5	4.6168			GDS1	4.78848
CFL4	4.6168			CCC1	4.80482
NRM1	4.6168			MIT1	4.80972
orf19.1121	4.6168			ADE13	4.81222
orf19.168	4.6168			orf19.7593	4.81373
orf19.1729	4.6168			GUT1	4.83283
orf19.3902	4.63679			SPB1	4.84611
orf19.1522	4.64319			HOL1	4.85385
NMD3	4.64978			orf19.529	4.85385
IQG1	4.65245			PHO23	4.85385
orf19.6921	4.65803			TRP5	4.85385
orf19.4550	4.66282			TRR1	4.87486
RFA2	4.67676			orf19.6558	4.90288
orf19.708	4.67676			MDJ1	4.909
HAM1	4.68276			EHT1	4.909
HGT12	4.69009			SCH9	4.92878
PYC2	4.69916			orf19.5169	4.93264
RIM8	4.71827			orf19.3341	4.93556
orf19.3281	4.72941			orf19.1272	4.9421
orf19.3483	4.74047			orf19.7022	5.00093
ARO7	4.74871			CDC27	5.00093
orf19.2222	4.74871			orf19.107	5.00093
GRS1	4.75475			orf19.5572	5.00093
orf19.5483	4.75597			CLA4	5.00829
ILV2	4.75941			URA2	5.01705
orf19.2579	4.76573			orf19.6853	5.02356
GPX2	4.78169			HOC1	5.05442
PRY1	4.78169			MNN23	5.05442
HIS7	4.78939			orf19.4771	5.07448
ARP1	4.79668			RTA3	5.07448
PRI2	4.79668			SOF1	5.10931
MNN4	4.81027			COX11	5.1186
CENR	4.83665			TRM2	5.1243
orf19.1483	4.83665			ZCF2	5.13465
orf19.5856	4.83665			CHO2	5.13465
CRZ2	4.86413			orf19.5847	5.14443
orf19.1834	4.87047			RIM13	5.14802
orf19.1782.1	4.88062			orf19.512	5.15441
DSE1	4.88062			orf19.3395	5.15933
orf19.2445	4.88838			ARG4	5.18479
orf19.7345	4.88838			orf19.3547	5.18479
orf19.6008	4.89161			TYS1	5.18479
VAS1	4.89223			orf19.4476	5.21237
orf19.3924	4.89947			HGC1	5.2285
orf19.4642	4.907			NUP85	5.24319
orf19.6148	4.92459			PGA56	5.25833
ILV6	4.9253			ACS2	5.25981
orf19.5722	4.9426			orf19.4760	5.25981
orf19.4441	4.94658			RAT1	5.27304
FRP5	4.95657			JEN2	5.28991
FCY23	4.96856			orf19.5918	5.29511
AMS1	4.97642			MET4	5.29511
PGA53	4.97655			orf19.2452	5.29511
orf19.2887	4.97769			SYG1	5.29511
QDR1	5.01253			orf19.4144	5.29511
orf19.5621	5.02104			ZDS1	5.31176
orf19.3438	5.02509			orf19.5495	5.32185
PUT4	5.02902			ALS3	5.34618
orf19.321	5.07341			orf19.51	5.36171
GLC3	5.07758			HEM1	5.36299
PGA27	5.07848			GCV1	5.37533
orf19.2848	5.08791			NDE1	5.38051
RBT7	5.08791			FET34	5.38485
orf19.3264.1	5.08791			SVF1	5.39316
FEN1	5.09809			GIT2	5.39316
orf19.4763	5.10047			orf19.1646	5.40542
orf19.6559	5.10047			PET127	5.41278
orf19.7095	5.10278			orf19.3250	5.42748
VPS2	5.11146			orf19.3714	5.44219
SLA2	5.1145			orf19.6563	5.44219
FGR23	5.14444			LYS2	5.44726
MLT1	5.14495			orf19.6556	5.4768
CAC2	5.15643			orf19.4518	5.50276
orf19.6282	5.19875			SIM1	5.51035
orf19.1676	5.22886			FTR2	5.52391
COX11	5.23086			orf19.5884	5.52735
orf19.1823	5.27635			CPH1	5.54725
orf19.3378	5.27635			ENP1	5.56665
orf19.7002	5.27635			orf19.702	5.5738
PEX19	5.27635			orf19.4653	5.5738
orf19.1359	5.27635			orf19.3874	5.58928
CEN4	5.27635			AGA1	5.58928
ILV3	5.28218			IFM1	5.58928
orf19.7038	5.29633			CAS4	5.59282
orf19.2938	5.30383			FZO1	5.60658
orf19.177	5.31983			NIP1	5.61029
PEA2	5.35879			MIR1	5.61281
orf19.1080	5.37782			ALS5	5.62024
DAG7	5.38403			ECM17	5.62948
IFA4	5.39626			ACO2	5.63207
orf19.3763	5.40197			orf19.7552	5.63608
orf19.6982	5.40826			orf19.5483	5.6585
HIS1	5.44123			NRP1	5.66282
orf19.1815	5.44519			RMT2	5.67333
DRE2	5.47177			orf19.5085	5.7082
orf19.1381	5.47928			MLT1	5.71961
RPL14	5.47928			TEC1	5.72591
OPT6	5.48245			AXL2	5.73636
orf19.4365	5.4874			PPG1	5.73636
PHB2	5.49619			xi-Ra	5.73636
SAP5	5.49619			LAC1	5.77648
orf19.3473	5.5276			orf19.7370	5.77648
OPT4	5.54016			HOM3	5.81423
Tca13-6	5.55615			DBP7	5.84668
CYS4	5.58935			orf19.6898	5.84668
orf19.2988	5.62699			orf19.6984	5.85671
snR10b	5.65323			orf19.1441	5.87628
RAD7	5.65819			HGT14	5.88345
DUR3	5.67207			orf19.3406	5.88345
HST1	5.69162			LAB5	5.90608
BIO2	5.6929			orf19.7166	5.91806
OCA1	5.71604			PRT1	5.92785
orf19.35.1	5.71604			orf19.6693	5.95699
orf19.6200	5.71604			orf19.136	5.95699
CEN2	5.71604			orf19.5754	6.00112
RBR3	5.71604			RIP1	6.00112
orf19.716	5.72879			VPS34	6.03054
orf19.4965	5.74191			orf19.7306	6.03919
orf19.3901	5.75122			MNN26	6.04185
HSP3	5.771			IHD1	6.05935
orf19.6600	5.77546			RPO41	6.0615
orf19.5231	5.77886			orf19.7153	6.07957
RMP1	5.78369			UTP22	6.07957
orf19.5730	5.80398			orf19.2818	6.08937
orf19.3878	5.83596			MDH1	6.09996
orf19.1508	5.84167			orf19.1335	6.12571
orf19.3604	5.8545			CAS5	6.13118
MKK2	5.85764			BAS1	6.1335
orf19.2761	5.87593			KRR1	6.17762
DJP1	5.88878			VPS17	6.17762
TUB1	5.89791			OPT5	6.17762
orf19.1793	5.90721			orf19.1725	6.17762
orf19.232	5.93589			ARO4	6.21518
CCN1	5.93589			orf19.6874	6.21774
NPL6	5.93589			HEM3	6.22407
orf19.3375	5.93589			orf19.6291	6.24066
LIP9	5.93589			orf19.5356	6.28145
orf19.2503	5.93589			LEU3	6.31192
orf19.2925	5.93589			orf19.4550	6.32471
GIT4	5.93589			orf19.3914	6.32471
orf19.6245	5.95353			orf19.5038	6.33522
orf19.3447	6.00917			orf19.1666	6.33808
GIT1	6.01504			orf19.1772	6.35413
SUL2	6.01632			HCA4	6.36342
orf19.4901	6.03011			CFL2	6.37374
orf19.6604	6.05228			MCD4	6.37374
CDC53	6.05581			orf19.5772	6.37374
IME2	6.08246			orf19.265	6.39825
EBP7	6.08809			orf19.809	6.39825
orf19.1300	6.09884			PWP2	6.42108
RIO2	6.10945			SEF1	6.45341
PCL5	6.11577			PGA53	6.4718
RBT1	6.1197			SNZ1	6.5005
SGE1	6.12056			HIS7	6.51237
ILV5	6.12162			SEO1	6.53063
orf19.851	6.15574			CAT8	6.53063
orf19.787	6.18486			CTA4	6.56593
PGA38	6.18956			orf19.4273	6.60254
LAT1	6.21369			MRP7	6.61888
orf19.265	6.23155			IDP2	6.62848
BFR1	6.23754			orf19.4445	6.63807
orf19.4465	6.25345			orf19.7478	6.6504
orf19.3461	6.26566			orf19.2387	6.659
ZCF4	6.26566			YHB1	6.69446
GCA1	6.27566			orf19.1394	6.7292
PHO87	6.29269			MAE1	6.7292
orf19.2513	6.33162			RRP8	6.73923
NAG4	6.33162			ATF1	6.74496
GTR1	6.34811			orf19.6871	6.74866
orf19.5019	6.35002			ARP4	6.76597
orf19.7027	6.38251			RRP6	6.76597
orf19.5431	6.3925			TPO4	6.80799
IFF8	6.40699			orf19.4805	6.815
DUS4	6.40699			orf19.1765	6.83951
orf19.3606	6.42523			UTP2	6.84489
STE2	6.43055			MET3	6.87435
PPT1	6.43055			orf19.4912	6.88364
orf19.7468	6.44887			RSM22	6.9057
orf19.4589	6.46353			orf19.3477	6.94247
OPT1	6.46353			orf19.4818	6.94983
IPL1	6.47552			orf19.4516	6.94983
orf19.4171	6.48551			MCM3	6.97991
TNA1	6.53408			EFG1	6.99557
orf19.3442	6.5486			orf19.3219	7.00498
EAP1	6.58734			GUA1	7.01369
PRE8	6.59543			orf19.6275	7.06014
SCW4	6.59543			GPI7	7.06014
CTF18	6.59543			orf19.4342	7.06014
orf19.1287	6.63541			MEA1	7.1582
QCR8	6.65578			orf19.2090	7.17401
HGT14	6.68337			GCN4	7.17913
orf19.3722	6.68337			NOP5	7.23281
orf19.1768	6.69195			TOP1	7.27026
orf19.4468	6.69314			orf19.2000	7.28077
UBA4	6.6969			BOI2	7.29238
GCV3	6.70536			AMO1	7.30529
orf19.477	6.71535			orf19.5022	7.31971
orf19.849	6.72734			ARG1	7.33593
PIR32	6.742			FMO1	7.35431
orf19.5831	6.76032			RNR3	7.42786
INO4	6.76032			orf19.4929	7.44177
orf19.3601	6.76749			orf19.308	7.46129
orf19.7301	6.78387			orf19.3481	7.47818
KCS1	6.78983			YWP1	7.48717
DBF2	6.79718			ILV2	7.49417
RPS19A	6.81528			orf19.4459	7.5014
rho-3c	6.85925			GSH2	7.5014
orf19.1296	6.89984			orf19.688	7.5014
orf19.478	6.90581			orf19.4097	7.5014
orf19.1075	6.93954			orf19.6818	7.52736
orf19.1306	6.95518			orf19.3480	7.61172
CPA2	6.95866			LIG1	7.62174
SPT1	6.97232			orf19.5391	7.67112
ERB1	6.97739			UAP1	7.67112
orf19.7212	6.99116			NOP4	7.68117
CTA2	6.99116			orf19.5541	7.73501
orf19.3016	7.03513			INO2	7.76616
PGA46	7.03513			AGC1	7.77923
PRO2	7.08789			ASN1	7.78381
AGE3	7.14505			orf19.3470	7.79557
SSN3	7.14505			orf19.7504	7.80331
orf19.6488	7.16076			PUT3	7.81659
orf19.7364	7.25498			orf19.6307	7.81659
orf19.4707	7.25498			ZCF11	7.81659
orf19.3214	7.26001			orf19.1308	7.81659
BAT22	7.27076			orf19.6705	7.83059
FGR42	7.31494			ARG5,6	7.83234
AAH1	7.32093			CSH1	7.84237
orf19.7181	7.3492			orf19.6691	7.87477
ZCF38	7.3492			orf19.4932	7.87962
orf19.1303	7.47483			orf19.5566	7.94266
orf19.7297	7.49174			CLN3	7.94266
orf19.6698	7.58475			orf19.1802	7.94266
orf19.5438	7.63186			orf19.6356	7.94266
orf19.2939	7.6507			CSI2	7.94266
KRE6	7.67224			STE13	7.94266
orf19.4471	7.69085			orf19.6090	7.99169
orf19.69.2	7.69467			MET2	8.03091
ALK6	7.69467			orf19.2143	8.04648
orf19.2281	7.69467			orf19.6862	8.05297
orf19.4633	7.70114			orf19.5311	8.08975
RPN6	7.71158			MAK5	8.11237
orf19.1774	7.72608			orf19.7041	8.11916
orf19.6508	7.76796			DED1	8.1479
orf19.2125	7.78261			orf19.5517	8.19481
orf19.3968	7.83693			orf19.746	8.29567
orf19.2072	7.91452			orf19.7011	8.32636
orf19.6520	7.91452			RRN3	8.33489
CHT3	7.98395			PTC8	8.43295
AXL1	8.00055			orf19.1404	8.44695
orf19.5136	8.07941			ABC1	8.56561
orf19.5620	8.09646			SSH1	8.62906
Ca19-mtDNA:5525-9928	8.13973			orf19.4326	8.64867
KAR9	8.17834			HAS1	8.66944
orf19.773	8.17834			DUR1,2	8.73693
SWD1	8.17834			ARO3	8.82518
orf19.5866	8.24429			CIP1	8.82518
orf19.1052	8.2914			SUV3	8.82518
orf19.3600	8.35422			FET33	8.82518
orf19.22.1	8.35422			orf19.5619	8.82518
GRX3	8.38008			SGD1	8.88821
orf19.3894	8.39419			RPA135	8.90843
orf19.3469	8.42186			MAS1	9.00168
RPL17B	8.4273			orf19.2930	9.04581
HAP3	8.49363			PHO8	9.11935
LYS1	8.55008			YBL53	9.11935
FGR2	8.57406			INO1	9.15612
CSO99	8.60547			orf19.1815	9.19289
SSK2	8.63233			GCS1	9.26644
RPL82	8.65651			SMM1	9.32947
NIT3	8.69045			orf19.5404	9.41352
HBR2	8.73895			TRY6	9.41352
orf19.7494	8.75727			NMA111	9.44621
mu-Ra	8.79391			SHM1	9.47545
orf19.7101	8.79391			orf19.4492	9.48707
orf19.7245	8.90384			MAK21	9.54513
RAM1	8.96979			BMS1	9.59003
RPL19A	8.97228			orf19.4721	9.60964
OYE23	8.99377			DUR4	9.70769
SAS3	9.00883			orf19.3180	9.70769
DLD2	9.04517			HOS2	9.70769
orf19.3444	9.04517			orf19.5126	9.70769
orf19.1584	9.06872			ECM38	9.74447
orf19.2237.1	9.06872			orf19.3991	9.83377
MNN11	9.08023			orf19.6449	9.83377
FAV1	9.23361			PHO89	9.86252
orf19.4654	9.23361			NOG1	9.8785
PHO112	9.23361			orf19.6840	9.8842
orf19.1365	9.23361			DOT4	9.89681
orf19.5933	9.23361			OP4	9.92832
orf19.6949	9.23361			ELF1	10.0319
HGT7	9.27832			ARX1	10.0439
orf19.1304	9.33508			UTP21	10.0509
BAT21	9.45346			orf19.5991	10.0811
CFL5	9.45346			orf19.7397	10.1088
AQY1	9.51627			orf19.1830	10.149
orf19.1767	9.55274			PEL1	10.149
RFG1	9.55621			ADE4	10.1749
orf19.3655	9.6733			TRP2	10.198
orf19.5578	9.6733			NAN1	10.2813
orf19.2749	9.74095			orf19.7036	10.296
EFH1	9.76124			orf19.6899	10.3381
orf19.7100	9.76124			DRS1	10.3866
LYS22	9.77347			LYS22	10.3896
ARP4	9.86448			RLI1	10.3896
orf19.714	9.88234			TSR1	10.4431
orf19.1286	9.98737			PES1	10.4799
YCS4	10.0862			RCH1	10.51
orf19.3721	10.113			ENP2	10.5351
orf19.217	10.113			orf19.1617	10.5412
orf19.5701	10.113			NOT4	10.5902
orf19.6900	10.1647			orf19.3869	10.5902
orf19.6918	10.2641			CRL1	10.5902
orf19.6783	10.3916			SNQ2	10.6112
orf19.4653	10.3988			MLS1	10.6521
IDP1	10.502			XUT1	10.7373
orf19.762	10.5527			orf19.3091	10.7908
CTF5	10.5527			NOP8	10.7939
FRE3	10.5527			orf19.6654	10.8844
orf19.3232	10.5527			HAC1	10.8972
orf19.4070	10.5527			PWP1	10.9154
orf19.5757	10.5527			CPA1	11.0315
SPC34	10.7481			orf19.6020	11.0315
PGA17	10.7725			orf19.6192	11.0315
zeta-Rb	10.8825			KRE3	11.1708
ARO9	10.9296			orf19.1687	11.2405
orf19.693	10.9296			orf19.7254	11.2962
CFL2	10.9586			SFC1	11.3158
orf19.1748	10.9924			SAM4	11.3524
ERG3	11.1421			LAG1	11.3624
SAP1	11.4023			MEU1	11.3925
DAD3	11.4321			orf19.5510	11.4208
RHO2	11.4321			ZCF1	11.4727
orf19.836.1	11.4899			ALG8	11.4727
orf19.3698	11.6833			orf19.604	11.4727
orf19.2539	11.7949			orf19.1281	11.7323
orf19.6113	11.8718			orf19.4880	11.8257
orf19.2191.1	11.8718			orf19.6137	11.865
orf19.268	11.966			EAF3	11.914
RPS27A	12.2016			TIF3	11.9581
orf19.3970	12.2675			orf19.1609	11.963
orf19.750	12.3115			EAP1	11.9875
CEN6	12.5313			FAD3	12.0837
orf19.1541	12.6015			orf19.5425	12.1787
CDC55	12.7112			NOP14	12.1787
orf19.2088	12.7512			orf19.3528	12.3552
orf19.2827	13.2865			SET2	12.6074
RPS12	13.4226			FLU1	12.6494
orf19.1791	13.6576			MNN11	12.6494
orf19.1430	13.7185			ICL1	12.6696
FGR41	13.7405			MTG2	12.8595
orf19.6340	14.0153			DIP2	13.1397
LIP1	14.0703			FAV2	13.2378
PHO85	14.2901			PHO81	13.2378
CEN3	14.51			orf19.4479	13.8261
orf19.1085	14.5372			MAK16	13.9438
orf19.4882	14.7394			orf19.7215	13.9879
HNM1	14.7801			orf19.3254	14.1203
MET15	14.9771			orf19.3483	14.1203
CRD2	15.0046			ERO1	14.2005
MNN21	15.1121			orf19.5704	14.2464
GAL12	15.1695			PHO4	14.3724
orf19.109	15.3893			orf19.5009	14.4145
orf19.4011	15.3893			RMS1	14.4145
ASG1	15.7483			RPA19	14.646
orf19.3983	15.829			DBP2	14.7593
orf19.929	16.0929			orf19.501	14.7822
RVS162	16.3127			orf19.5140	15.0028
orf19.6919	16.3237			orf19.4455	15.0028
orf19.4919	16.4886			LPG2	15.1289
orf19.2398	16.4886			UTP8	15.3662
orf19.247	16.4886			PCK1	15.6609
orf19.1794	16.7712			orf19.3556	15.7971
tP(UGG)1	16.8184			orf19.6660	15.8853
MID1	17.0539			orf19.5508	15.8853
orf19.5504	17.1481			NOC2	16.0508
orf19.3229	17.5878			orf19.2037	16.3266
CEN7	17.8077			orf19.5747	16.4737
RTT19	17.8077			MUP1	16.5325
orf19.6970	17.8077			orf19.1030	16.6502
orf19.3450.1	18.0903			MNN2	16.7678
koppa-1a	18.4672			orf19.1887	16.7678
orf19.4731	18.4672			RPL7	16.7678
orf19.2447	18.7568			orf19.1578	16.7946
orf19.1274	18.9069			MIS12	17.7484
CDG1	19.5225			CYS3	17.7506
RME1	20.226			PMT5	18.0916
KRE62	20.4458			UME6	18.2387
tL(AAG)1	20.4458			DAL4	18.5329
SEO1	20.9271			orf19.2308	18.68
orf19.1318	21.1054			MSS116	18.7535
orf19.2228	21.1054			orf19.6418	19.1948
orf19.2624	22.8642			orf19.1662	19.4154
orf19.4789	23.7436			FRE9	19.4154
orf19.1502	23.7436			orf19.2917	20.2979
orf19.5212	24.0733			DBP3	20.5501
orf19.6596	25.942			orf19.4122	20.8863
orf19.3147	26.3817			PLB2	21.1804
orf19.3886	27.7008			CFL11	21.1804
orf19.6398	29.0199			SAM5	21.8864
orf19.1529	29.1883			PRP39	22.9455
YMX6	29.8338			RET2	23.5338
CEN1	31.6581			TPO5	23.828
orf19.6025	31.6581			CCT7	24.2692
SPR28	32.3684			GCV2	24.2692
orf19.1611	32.9772			RRP9	24.887
PEX17	35.9922			orf19.4160	26.0343
nu-2a	36.8145			UTP13	26.5858
HHF22	38.4978			TRM1	28.2406
orf19.3142	38.7812			orf19.3328	28.5347
ASE1	39.5726			orf19.5755	30.0056
orf19.2537	40.5619			orf19.5607	30.4469
PGA34	40.8917			AMO2	30.8114
HOM6	41.4193			ECE1	31.3526
GIR2	42.9881			orf19.828	31.55
orf19.3972	45.0192			orf19.721	32.6532
orf19.2687.1	47.4871			orf19.2363	34.4182
ARG8	51.8841			orf19.1461	34.8594
orf19.6592	52.2998			GDA1	35.0801
orf19.6636	67.933			orf19.4820	35.3007
LYS5	71.2307			MODF	37.0657
PRE5	72.5498			orf19.2051	38.3895
orf19.961.2	102.449			orf19.872	39.7133
OYE2	102.669			MDR1	40.7429
RB2-5a	189.289			GPD1	41.6548
				orf19.2631	43.2434
				orf19.3704	51.186
				SIK1	53.272
				ALP1	54.7161
				SPE2	67.9539
				HBR3	79.4266
