# Supplementary material for: Devising a Zfu2p targeted antifungal strategy that may preserve commensalism while suppressing Candida albicans virulence during vulvovaginal candidiasis
Source: Sci Rep. 2026 May 13;16:19341. doi: 10.1038/s41598-026-46848-5 (PMC13287575; doi:10.1038/s41598-026-46848-5)
Supplement: Supplementary file 2 — Supplementary Material 2 [file 41598_2026_46848_MOESM2_ESM.xlsx]

## Sheet: Sheet1
Supplementary Table 3: - Interaction profile of Zfu2p and Ergotamine drug.
Name		Distance	Category	Types	From	From Chemistry	To	To Chemistry
A:GLN174:HE22	UNK1:O	2.36733	Hydrogen Bond	Conventional Hydrogen Bond	A:GLN174:HE22	H-Donor	UNK1:O	H-Acceptor
A:HIS170:CE1	UNK1:O	3.31342	Hydrogen Bond	Carbon Hydrogen Bond	A:HIS170:CE1	H-Donor	UNK1:O	H-Acceptor
UNK1:C	A:THR243:OG1	3.50773	Hydrogen Bond	Carbon Hydrogen Bond	UNK1:C	H-Donor	A:THR243:OG1	H-Acceptor
A:ARG39:NH1	UNK1	4.93023	Electrostatic	Pi-Cation	A:ARG39:NH1	Positive	UNK1	Pi-Orbitals
A:ARG39:NH1	UNK1	4.34571	Electrostatic	Pi-Cation	A:ARG39:NH1	Positive	UNK1	Pi-Orbitals
A:LYS115:HZ3	UNK1	3.01047	Hydrogen Bond;Electrostatic	Pi-Cation;Pi-Donor	A:LYS115:HZ3	Positive;H-Donor	UNK1	Pi-Orbitals;Pi-Orbitals
A:HIS119	UNK1	5.09666	Hydrophobic	Pi-Alkyl	A:HIS119	Pi-Orbitals	UNK1	Alkyl
UNK1	A:VAL242	5.05778	Hydrophobic	Pi-Alkyl	UNK1	Pi-Orbitals	A:VAL242	Alkyl
UNK1	A:VAL242	4.06286	Hydrophobic	Pi-Alkyl	UNK1	Pi-Orbitals	A:VAL242	Alkyl
UNK1	A:LYS115	4.3631	Hydrophobic	Pi-Alkyl	UNK1	Pi-Orbitals	A:LYS115	Alkyl
			*UNK1 = Ergotamine
