# Supplementary material for: Devising a Zfu2p targeted antifungal strategy that may preserve commensalism while suppressing Candida albicans virulence during vulvovaginal candidiasis
Source: Sci Rep. 2026 May 13;16:19341. doi: 10.1038/s41598-026-46848-5 (PMC13287575; doi:10.1038/s41598-026-46848-5)
Supplement: Supplementary file 3 — Supplementary Material 3 [file 41598_2026_46848_MOESM3_ESM.xlsx]

## Sheet: Sheet1
Supplemental Table 2:- List of host DEGs expressed during C. albicans pathogenic strain (CA01887) and colonizing strain (CA14314) challenged with monolayer of A-431 vaginal epithelial cells. (GSE 207081)
2213 Pathogenic DEGs of host					2144 Commensal DEGs of host
Gene name	log2FoldChange	padj			Gene Name	log2FoldChange	padj
RPL7L1P9	9.94627	2.75752e-06			RIOX1	9.90562	0.000143921
DIRC3	9.87381	2.12273e-06			SLC30A10	9.90562	2.9676e-07
SLC30A10	9.78448	4.13119e-06			ANGPTL4	9.68745	1.16292e-51
GOLGA6L7	9.7329	3.30229e-06			DIRC3	8.9217	5.76464e-05
RN7SL789P	9.17813	7.33083e-05			ENSG00000230432	8.77443	0.000118269
ANGPTL4	9.08829	8.92743e-39			RPL7L1P9	8.74092	0.000136077
ANKRD33	8.63226	0.00252802			ENSG00000250697	8.73502	0.000200506
ANGPTL1	8.30789	0.00719283			ENSG00000283973	8.36977	0.000706424
KDR	8.30789	0.00719283			PNCK	8.14542	3.44347e-13
NID2	8.30789	0.00719283			PDE7B	7.92902	0.00711626
RET	8.30789	0.00719283			SYCP2L	7.86963	0.00501367
SPARC	8.30789	0.00719283			GOLGA6L2	7.83586	6.76748e-05
ANGPTL6	8.2644	0.00490009			SPTLC1P4	7.75793	0.00928105
CXCR4	8.19463	0.00593514			RN7SL404P	7.71583	0.00821795
RNU6-674P	8.14957	0.0124743			SEMA5B	7.71583	0.00821795
SALL4P1	8.14957	0.0124743			EDN2	7.71062	4.35643e-62
TNPO3P1	8.14957	0.0124743			GOLGA6L7	7.66951	0.00907002
HSPA1B	8.09594	0.000236485			BOLA3P1	7.64793	0.010609
ZP1	8.08515	0.00756042			RNA5SP155	7.64793	0.010609
HLA-G	7.96786	0.0120739			SCN4B	7.64793	0.010609
LINC00520	7.96786	0.0120739			TMEM74B	7.64793	0.010609
RDH13	7.96786	0.0120739			CACNA1B	7.59587	0.0111909
TCAF2C	7.96786	0.0120739			ENSG00000241220	7.57944	0.0138729
PNCK	7.89914	1.94364e-10			HTR3C	7.57944	0.0138729
ANKRD1	7.89031	0.0223797			LINC01828	7.57944	0.0138729
ARAP1-AS1	7.89031	0.0223797			CGB8	7.53224	1.0704e-05
CPA3	7.89031	0.0223797			ENSG00000280375	7.51378	0.0193327
CST8	7.89031	0.0223797			LINC01127	7.51378	0.0193327
DYSF	7.89031	0.0223797			LINC01763	7.51378	0.0193327
EVX1	7.89031	0.0223797			DDAH2	7.47515	0.0339191
HSPE1P5	7.89031	0.0223797			ENSG00000287237	7.47515	0.0339191
LINC01208	7.89031	0.0223797			IL20RB-AS1	7.47515	0.0339191
MIR4748	7.89031	0.0223797			LINC01820	7.47515	0.0339191
PLXNB3-AS1	7.89031	0.0223797			MUC19	7.47515	0.0339191
RNY1P16	7.89031	0.0223797			RPL12P33	7.47515	0.0339191
SCARNA6	7.89031	0.0223797			SFTPC	7.47515	0.0339191
SEMA3D	7.89031	0.0223797			SLITRK6	7.47515	0.0339191
TEK	7.89031	0.0223797			TEKT5	7.47515	0.0339191
TSEN34	7.89031	0.0223797			TTYH1	7.47515	0.0339191
OR7A19P	7.86143	0.000434564			CALB1	7.46682	0.0200859
HSPE1P11	7.82877	0.0290878			LINC01293	7.36315	0.0469454
LINC02130	7.82877	0.0290878			LINC02076	7.34866	0.0217718
PRSS42P	7.82877	0.0290878			LINC00520	7.25593	0.0276738
RPS2P32	7.82877	0.0290878			RNU6-562P	7.25593	0.0276738
TCF3P1	7.82877	0.0290878			RPL22P19	7.25593	0.0276738
TEX26-AS1	7.82877	0.0290878			HSPA7	7.21479	2.06257e-11
LINC02950	7.74309	0.021614			DYSF	7.15745	0.0352774
GOLGA6L2	7.67074	0.000497377			ENSG00000274678	7.15745	0.0352774
GGCTP2	7.59335	0.032144			LINC02130	7.15745	0.0352774
MESTIT1	7.59335	0.032144			PAGE2B	7.15745	0.0352774
ATP6V0CP4	7.53564	3.49459e-05			ZNF619P1	7.11298	0.00231612
VIM	7.53125	4.76232e-10			VLDLR	7.09823	0.045951
NPFFR1	7.31936	0.00484143			FAM83A-AS1	7.05322	0.045951
LINC01711	7.03426	0.00596272			LINC00871	7.05322	0.045951
FCN3	7.01942	3.56518e-06			RN7SL566P	7.05322	0.045951
COL8A1	6.98562	0.0187042			RNU6-1340P	7.05322	0.045951
CFD	6.87829	0.00945999			ENSG00000276261	6.91686	0.00983507
LUCAT1	6.85993	7.08304e-06			HIF1A-AS3	6.88657	3.71441e-28
EDN2	6.68465	6.5574e-34			HSPA6	6.87583	5.5214e-67
HSPA7	6.67445	1.76837e-06			LINC02680	6.86084	0.00484239
TCAF2P1	6.63441	0.000381568			GUSBP19	6.77896	0.00814194
LINC00683	6.57242	0.0489319			COL6A3	6.73278	5.43936e-05
LINC02018	6.57242	0.0489319			NBPF19	6.72932	0.00997337
MIR3145	6.57242	0.0489319			ENSG00000231317	6.69427	4.51173e-20
CGB8	6.5669	0.0057424			RNU6-1176P	6.67257	0.00727783
LINC02943	6.56437	9.55877e-07			LINC02754	6.58888	0.0208922
SLC10A6	6.47375	0.0276611			ENSG00000280269	6.50688	0.0161198
PPFIA4	6.35919	1.4298e-53			DDX10P1	6.38275	0.0205979
ANKRD37	6.21155	2.78147e-49			SLC10A6	6.26717	0.0211685
IGFN1	6.10985	0.0474785			LUCAT1	6.21737	6.87388e-06
HIF1A-AS3	6.1098	2.45213e-18			ENSG00000266995	6.15729	0.0073634
CD93	6.02002	9.2411e-05			EGLN3	6.05665	7.15967e-56
EFR3B	6.01778	0.0344515			ENSG00000273998	5.89009	0.0194422
MYH9-DT	5.99266	8.79312e-06			RORA	5.86642	2.09336e-10
RNU6-343P	5.9147	0.0490712			CA9	5.83955	7.12379e-45
BANF1P2	5.83126	0.0335327			TCAF2P1	5.80861	0.00598819
HSPA6	5.70047	5.70804e-27			ENSG00000269091	5.71635	0.0174717
PPP1R3C	5.69971	5.95313e-09			CCN5	5.65515	0.0024223
NPIPA9	5.65093	4.46113e-06			ENSG00000283196	5.6178	0.0410457
XACT	5.64922	9.53931e-05			KLHL2P1	5.60056	0.00077357
SH3GL1P2	5.59837	0.00565435			FCN3	5.51481	0.00507099
BNIP3	5.498	8.47578e-69			MIR644A	5.42438	0.0338981
TOP3BP1	5.4926	0.0476784			ANKRD37	5.38565	3.87248e-38
RORA	5.45071	2.60353e-06			B4GALNT4	5.35572	0.0331425
NEURL1	5.43218	0.000281397			EIF1P6	5.18982	0.00955012
NPIPB2	5.3955	0.00143449			ENSG00000259402	5.1501	0.0463218
L1CAM	5.27305	0.0110381			BNIP3	5.12976	2.39338e-60
DLG5	5.22516	0.0301221			ENSG00000274976	5.07146	0.0167738
FKBP2	5.1666	0.00612723			ENSG00000256006	5.02996	1.15107e-17
C4orf47	5.13615	6.29054e-13			PPP1R3C	4.9878	4.29655e-05
CSF2	5.13106	8.31297e-12			NDRG1	4.9823	8.93465e-52
SLC26A9	5.12492	0.0293239			MAP7D2	4.93036	3.75656e-11
NDRG1	5.06993	6.9037e-57			MAF	4.92152	2.55457e-29
CA9	5.06645	4.62565e-29			STEAP3-AS1	4.89206	0.000123618
ENO2	5.04741	8.10679e-60			ENSG00000287315	4.85127	0.00188628
MAF	4.9651	6.85145e-29			DNAAF3-AS1	4.82748	0.00183096
EGLN3	4.94234	2.42264e-23			ENSG00000225889	4.7582	0.0430563
HILPDA	4.927	3.2343e-48			PTPRR	4.74298	1.37066e-05
APLN	4.8599	0.000761009			LOX	4.7324	0.026814
DGCR5	4.8233	0.00277658			TTC16	4.72472	0.0403493
TRIML2	4.81061	4.34535e-31			GAL3ST1	4.71573	0.0018652
FLG	4.77047	2.94503e-08			TBC1D3D	4.70845	0.00122999
LINC00163	4.68707	0.0428791			DPP6	4.66915	7.02086e-10
SAP30-DT	4.65177	1.33655e-12			HLA-V	4.63487	0.000172865
RNU6-1177P	4.59888	0.0379369			ANG	4.6117	7.36142e-11
PDXDC1	4.59405	0.0139997			PPFIA4	4.59837	8.12853e-21
ABCA15P	4.59201	0.0116908			VIM	4.58268	0.00967914
MAP1B	4.56742	0.02541			ENSG00000273287	4.53786	0.0133862
YPEL4	4.55061	0.00140945			ENSG00000279283	4.52587	2.7291e-12
UAP1L1	4.5329	8.31466e-06			RPL17P50	4.49731	0.000125505
ERP29P1	4.51705	0.0401184			HILPDA	4.48683	1.21005e-39
FADS6	4.49921	3.05592e-05			GADD45G	4.44968	8.49112e-06
HLA-V	4.49425	0.00196641			ENSG00000286016	4.44797	0.00330867
ARHGEF33	4.47122	0.0393221			C4orf47	4.44298	4.49832e-09
H3C13	4.47122	0.0393221			PGF	4.43312	1.42088e-14
SAMD4A	4.46922	5.61047e-24			ENSG00000270640	4.42927	0.0130503
RNU1-134P	4.45424	0.00315738			SPRY1	4.40504	1.98697e-08
TNFAIP3	4.43945	7.94624e-34			DNAH12	4.39789	0.0493931
SPAG4	4.40512	5.1847e-16			FLG	4.37582	1.7087e-07
ADM	4.39123	1.60937e-39			C16orf96	4.34835	0.0154453
MCAM	4.38044	0.0390677			SAMD4A	4.34025	1.25066e-23
ATP2C2	4.3802	2.67744e-22			COL5A1	4.32568	8.7164e-12
MIR1282	4.3634	0.0388752			PRR13P2	4.28681	0.0139251
SLCO4A1	4.35844	1.41187e-06			ADM	4.27171	1.43884e-35
EIF5AP3	4.34674	0.0427346			ABCA15P	4.24459	0.0116873
WAKMAR2	4.33847	0.0373613			INCA1	4.13675	0.0399747
KCNMA1	4.30863	2.5853e-13			PLB1	4.10483	6.67767e-20
SLC2A1-DT	4.24824	1.27375e-17			P2RX7	4.03985	0.0109164
HERC3	4.24478	0.0335322			WFDC10B	4.01732	0.000306787
FUT11	4.23966	2.29151e-27			HERC3	4.01364	0.0211108
ATP12A	4.19746	3.11096e-06			PPP1R3B	4.01138	3.94794e-21
DPP6	4.17794	3.22748e-05			LMNTD2-AS1	4.00229	0.00231134
SLC9A3-AS1	4.12383	4.42891e-19			PPP1R3G	3.99131	1.12468e-05
TCAF2	4.10797	1.02609e-09			SAP30-DT	3.98911	3.35562e-09
TLE6	4.10474	0.0376395			UBQLNL	3.97736	0.016791
LINC01873	4.0881	0.0149211			ENSG00000265702	3.97239	0.0193161
ITGA5	4.06611	2.97642e-42			TLE6	3.9552	0.00787605
CDHR4	4.04138	0.00696329			PAG1	3.90359	6.61525e-07
HLA-K	4.02511	2.51935e-26			STC1	3.88717	0.0220267
CAPN12	4.00963	9.31211e-18			FUT11	3.88713	2.81049e-27
EPIC1	3.99745	3.22085e-14			TCAF2	3.88159	3.09357e-09
TBC1D3D	3.97254	0.048115			CLDN14-AS1	3.87748	4.09506e-05
DOCK3	3.94961	0.0291617			FOLR3	3.84196	0.0127134
PAG1	3.93165	1.84522e-05			ENSG00000228886	3.8296	0.0373306
PFKFB4	3.92892	6.6953e-23			ENO2	3.82253	5.88281e-30
RPLP0P2	3.92756	0.0108156			SPAG4	3.79564	5.81695e-12
KRT16P6	3.90512	1.27471e-34			ENSG00000248787	3.77502	1.95269e-06
ANG	3.89799	9.34103e-05			ENSG00000275092	3.75501	0.00284607
RPS23P6	3.88068	0.0223662			ITGA5	3.73336	5.54946e-34
IL1RL1	3.85623	5.47577e-08			LOXL2	3.73093	1.31948e-22
NOXRED1	3.84401	0.0474773			TRPC1	3.72601	0.000286123
PRR7-AS1	3.83635	0.0110024			RPSAP18	3.69282	0.0442329
NPEPPSP1	3.80017	0.00271577			WFIKKN1	3.6883	0.0130503
PLXND1	3.79776	3.82933e-09			PDK1	3.64252	6.57734e-19
PPP1R3G	3.77806	0.000184754			FABP5P9	3.61353	0.00173523
NHSL1-AS1	3.77435	2.42264e-23			TMEM45A	3.61067	2.97576e-22
ALDOA	3.76714	8.18474e-12			RNASE7	3.60034	1.64662e-05
FNDC11	3.73682	0.000439044			DDX50P1	3.59461	0.042297
ARID3A	3.72986	2.06202e-12			ENSG00000228107	3.59141	6.22437e-05
PLIN1	3.72574	0.00527952			CLEC12B	3.58864	0.00420571
EFEMP2	3.7062	6.88526e-10			MYO15B	3.541	1.41444e-09
KRT79	3.6872	7.05562e-08			NSRP1P1	3.53852	1.85161e-05
CEP295NL	3.68652	0.0418086			PFKFB4	3.51443	1.80529e-18
PLXNA3	3.67439	7.10385e-22			SLC9A3-AS1	3.51253	1.0477e-12
BEGAIN	3.6718	0.0185608			ITGAX	3.50369	0.00687125
DNAJC27-AS1	3.66941	0.046732			PLA2G4D	3.50191	0.0336244
RPS19P3	3.66159	0.00690474			ENSG00000260685	3.49242	8.39635e-09
C6orf141	3.65549	7.78388e-11			SPACDR	3.47695	3.66939e-05
PGF	3.65438	7.8577e-07			ENSG00000265967	3.46657	0.0340042
IL37	3.65029	0.0151129			MXD1	3.45244	2.06822e-21
TMC4	3.62443	0.0024454			POU5F1	3.45179	0.00111902
ANKZF1	3.62171	5.99875e-32			CEL	3.42725	3.48171e-13
NAPSA	3.58613	1.5135e-05			ANKRD36B	3.42263	4.36183e-07
SLED1	3.58232	0.00307089			EFEMP2	3.40817	1.84497e-08
FKBP9P1	3.57856	6.72043e-10			COX6B2	3.40497	4.27893e-10
LINC02405	3.57395	0.0020961			P4HA1	3.40073	3.54953e-24
LINC02019	3.567	0.0421428			ENSG00000280351	3.39701	0.0145256
CLIP3	3.5669	0.00277483			ATG9B	3.38483	2.30199e-05
TMC8	3.55987	0.000599315			ENSG00000286162	3.37462	1.27298e-05
TNNT2	3.54897	0.0170501			ITCH-IT1	3.36652	0.0122944
SNORA77	3.53357	0.000938547			CD72	3.36615	0.00221251
PLB1	3.52916	2.92467e-12			KCNMA1	3.36341	5.47628e-07
PDK1	3.52743	5.93801e-15			ENSG00000242737	3.31317	0.0254992
FOSL2-AS1	3.52444	0.00155638			ENSG00000279948	3.29756	0.013071
RPS14P4	3.507	1.52216e-05			SDAD1P1	3.29736	3.20631e-08
COL5A1	3.47777	4.81632e-05			SPDYA	3.28307	0.000780524
CLDN14-AS1	3.47634	0.00614387			PKD1L2	3.27755	8.418e-05
SDAD1P1	3.45697	2.49634e-07			ENSG00000279089	3.2568	0.000183539
LINC00887	3.44408	6.46896e-10			CKB	3.25302	2.8268e-14
PPP1R3B	3.41998	8.00414e-12			EFNA1	3.2509	1.54816e-23
DQX1	3.4084	2.4263e-15			GPR146	3.24589	0.000261294
IZUMO4	3.39435	2.6247e-07			HK2	3.23261	4.51173e-20
PROCA1	3.38875	1.02082e-06			ENSG00000270190	3.22661	0.0343397
SH3D21	3.38795	4.8513e-22			MFNG	3.22518	0.0413626
MIR30DHG	3.3821	0.00731091			ENSG00000260604	3.21244	0.0272822
HDAC10	3.37249	2.42727e-07			EPIC1	3.20346	6.02674e-09
ATG9B	3.37003	7.14698e-05			CA12	3.19528	1.93527e-13
MANCR	3.36264	6.94696e-07			TNFAIP3	3.17212	4.49765e-14
PTHLH	3.35475	5.41383e-10			UAP1L1	3.17104	0.0156794
TMEM158	3.35374	0.0113659			FAAHP1	3.16871	0.0188107
POLR2J2	3.32939	2.41654e-05			UBE2Q2P1	3.16211	1.18407e-06
COX6B2	3.32543	3.93263e-08			NRN1	3.15732	0.00376166
HK2	3.31764	3.53199e-19			ALDOA	3.15553	2.26975e-08
ICAM5	3.30803	2.98756e-10			CSF2	3.14996	0.00907002
MYO15B	3.29869	3.41048e-08			MANCR	3.13427	8.77554e-07
PI4KAP2	3.27866	2.96989e-20			ADCY4	3.12481	5.1907e-06
ADCY4	3.26115	1.16868e-05			OBSCN	3.12462	2.22315e-16
CDK18	3.25274	9.875e-21			MEGF6	3.10909	7.4075e-10
LPIN3	3.24599	1.08958e-18			TMC4	3.09863	0.012049
LINC02983	3.24559	0.0438366			ARID3A	3.09644	9.32217e-10
ASLP1	3.24085	0.0118737			KIF12	3.09222	0.00231571
DOC2GP	3.23643	0.0369592			RPS14P4	3.08558	0.00130097
GOLGA7B	3.22866	0.0010172			FKBP9P1	3.07918	1.63657e-07
FAM86FP	3.21638	0.023777			CLIP3	3.07653	0.0196676
CECR2	3.21511	1.60446e-05			SLC2A1	3.07122	4.51995e-25
PDE4DIPP6	3.20437	0.00565668			PROCA1	3.06838	4.83674e-05
RIPOR3	3.1962	0.00565435			LINC01285	3.06761	0.00549127
ALDH1A2	3.18723	0.000133175			PDGFB	3.06461	3.23317e-05
ADSS1	3.18599	4.17694e-11			TNNI2	3.05807	2.79116e-07
MELTF-AS1	3.18028	8.31297e-12			ENSG00000223861	3.04993	0.0190017
C8orf58	3.16906	1.04989e-07			TNS1	3.04464	2.4648e-18
FAM88E	3.16761	0.0421974			SNORA77	3.04036	0.0067488
PCAT6	3.16469	2.04846e-06			PCOLCE	3.03717	1.04307e-06
FLCN	3.15482	3.13608e-16			MRNIP-DT	3.01666	0.0224597
IL18BP	3.14254	0.00737439			PLIN1	3.01141	0.0350832
CEL	3.13465	1.40184e-09			FARP1	3.00942	0.0336657
PCP2	3.13448	0.00457995			ENSG00000287665	2.99864	0.0107232
CORO6	3.13159	3.83211e-15			ODAD1	2.98453	0.0341992
C17orf107	3.12434	0.0131193			PCP2	2.97356	0.00412981
ULK1	3.12063	1.23066e-18			ZNF292	2.97354	5.77448e-13
RNASE7	3.12009	0.00990577			WFDC3	2.96831	2.21714e-10
MRNIP-DT	3.12001	0.0415121			NPEPPSP1	2.96571	0.0290785
C4orf3	3.11748	3.34349e-23			NAPSA	2.9463	0.000619977
PPIAP45	3.11572	0.0363202			BMP2	2.93696	0.000122484
MEOX1	3.11467	0.0476025			TJP2	2.92742	0.0148858
KRT17	3.11302	1.79586e-15			CDCA4P4	2.91674	0.00033978
CAPNS2	3.11054	4.73e-05			LINC01559	2.91563	7.57318e-07
CYP2AB1P	3.09288	0.0268464			GDPD3	2.91206	1.88514e-08
PCOLCE	3.08396	2.50862e-06			TMC8	2.90795	0.00836169
PI4KAP1	3.08391	4.01618e-14			SLC2A1-DT	2.90755	2.1369e-05
ATP2C2-AS1	3.07557	1.44434e-08			ANKRD36	2.90753	0.0465949
LINC00898	3.05582	0.011841			ENSG00000239291	2.8986	0.00634346
SH3GL3	3.05413	0.0035105			FAM13A-AS1	2.89859	0.000103183
ADAMTS14	3.03646	0.0169514			PLXND1	2.89036	9.5997e-05
CA12	3.03296	3.42457e-10			PLXNA3	2.88538	5.06624e-12
CARD14	3.0321	6.62107e-13			LINC01615	2.87219	0.00501367
AURKC	3.03132	0.00738109			PCDHGB2	2.86374	0.0498172
LIMS2	3.03096	8.9231e-05			RPS15AP10	2.86286	0.00033978
RNASEK	3.02161	0.0211201			SPOCK2	2.85473	0.000263406
MXD1	3.016	3.14526e-17			TRIML2	2.84795	3.70121e-06
KRT42P	3.01575	0.014138			MIR30DHG	2.84737	0.0224706
GREP1	3.01334	3.34859e-07			STAB1	2.84488	0.0499785
AKAP12	3.00484	6.67125e-07			RPL13AP20	2.83518	0.00120416
KRT74	3.00266	0.0153775			BAIAP3	2.8268	7.35011e-07
ABCG1	2.99704	0.0397514			DARS1-AS1	2.82386	0.0249922
MALAT1	2.98887	9.02133e-14			LINC-PINT	2.81553	0.0107074
TJP2	2.95334	0.0428009			ATP2C2	2.81309	1.22262e-06
ANXA3	2.9406	8.86207e-09			OBSCN-AS1	2.8106	0.0241942
UBE2Q2P1	2.92956	1.53567e-05			SDCBP2	2.80929	5.51284e-12
FN1	2.92681	0.00742382			ENSG00000227066	2.79538	0.00273144
SPOCD1	2.92411	1.50765e-17			TMEM91	2.79303	3.9881e-09
CHKB	2.91819	0.00413246			KDM3A	2.79082	4.15257e-14
VEGFA	2.9165	1.25216e-24			DAPK2	2.7865	5.88845e-13
LINC02604	2.90322	1.62271e-08			HLA-K	2.78225	5.53516e-11
CLK3	2.90286	4.87643e-19			ENSG00000279103	2.78129	0.00971828
DYNC2I1	2.89607	1.77112e-13			SERHL2	2.77761	0.0378051
WSB1	2.85834	6.59899e-16			RNU6-125P	2.77277	0.0221351
DCTN6-DT	2.8583	0.0426861			DCTN6-DT	2.76767	0.0198405
PRDM1	2.85545	0.000980075			ATP2C2-AS1	2.76543	5.92724e-07
HSP90AB4P	2.846	0.000565858			ENSG00000203392	2.76516	7.78694e-06
CPA4	2.83566	0.000149268			ENSG00000264895	2.75434	0.000194594
SPACDR	2.82852	0.0291119			TNNI3	2.739	0.0212875
EBLN2	2.82836	0.019153			CHMP4BP1	2.73844	0.00919395
GPR146	2.82716	0.029274			GIPR	2.72011	4.35734e-05
RNU7-40P	2.82102	0.0430275			LGALS1	2.71906	1.391e-14
HERC2P2	2.80918	4.13849e-05			LINC02405	2.7115	0.048482
INHBA	2.80553	0.0232013			SIRPB2	2.70929	0.0336807
ZNF701	2.79963	0.0427346			CMYA5	2.7001	0.0111166
CKB	2.79885	1.35593e-07			LRAT	2.69891	0.00666145
RASA3	2.79743	2.07626e-05			CAPN12	2.69501	9.59513e-07
SH3TC2-DT	2.79255	0.00719283			PLOD2	2.6761	1.08006e-15
NSMCE1-DT	2.79146	0.028824			LINC02614	2.66789	0.00570009
ZNF558	2.7904	1.52329e-09			HSP90AB4P	2.66586	0.00679276
METTL22	2.78527	2.50021e-12			KRT17	2.66257	5.88845e-13
TIAF1	2.78363	5.53151e-06			ZNF114	2.65735	2.66267e-10
INSIG2	2.78119	6.7253e-15			ARMH1	2.64257	2.34812e-05
PHKG1	2.77881	5.35206e-05			SRP72P1	2.63622	0.000621187
TNS1	2.76926	1.08144e-12			PFKFB3	2.63043	1.49692e-13
BMP2	2.76643	0.00286022			COL4A3	2.63007	0.000101837
PPP1R32	2.76571	0.000148624			OLMALINC	2.62334	4.70671e-09
LRAT	2.76243	0.0420414			LPIN3	2.61148	1.97248e-12
NPHP3	2.75679	3.71408e-09			DDIT4	2.60606	5.06624e-12
GYS1	2.74385	3.36499e-18			ZNF701	2.59924	0.0296035
ARHGAP40	2.74318	0.00108485			ERO1A	2.59642	5.58446e-15
S100A13	2.73244	5.55638e-09			DQX1	2.57489	2.52013e-07
PDGFB	2.73218	0.00228409			LIMS2	2.56928	0.000832312
SEMA4G	2.72445	5.98402e-06			KRT16P6	2.56656	2.11862e-06
CHRNB1	2.72188	3.81661e-06			PHKG1	2.56603	0.00027805
PMS2P3	2.72083	0.00757696			ENSG00000241352	2.55231	0.0141424
YEATS2	2.71866	1.08479e-13			ENSG00000279476	2.5481	0.0265968
FAUP4	2.71782	1.88202e-13			FLCN	2.53986	1.25664e-08
DHPS	2.71229	0.00741815			AHNAK2	2.53472	4.52438e-17
SMTN	2.70994	2.46808e-13			FAM83A	2.52969	1.37258e-15
TMEM91	2.7077	2.95354e-07			ATP6AP1L	2.52947	0.00011812
CBLN3	2.70559	5.44285e-05			CDH8	2.5211	0.0160749
TOP3B	2.69665	1.26211e-11			GOLGA7B	2.521	0.0148342
TBX6	2.69447	0.000733973			CECR2	2.51921	0.00211465
CAPRIN2	2.69085	3.91172e-10			INSIG2	2.51844	3.41144e-11
NBPF26	2.6907	0.000787843			FER1L4	2.5162	2.11497e-07
OLMALINC	2.66853	2.44639e-09			SH3D21	2.51499	6.84964e-10
TM4SF19	2.66453	2.93277e-06			ULK1	2.51372	1.4313e-12
LINC01322	2.66242	2.0844e-07			ENSG00000257531	2.51369	0.0034012
BNIPL	2.63618	0.000128925			IL1RL1	2.51117	0.00349868
ARID3B	2.63442	3.97743e-06			SLC6A8	2.50719	1.65787e-10
FOSL1	2.6328	8.88525e-09			C4orf3	2.50539	3.25661e-14
F3	2.62568	1.28953e-17			LEMD1	2.49971	0.000211201
NT5E	2.62445	0.0151707			TGFB1	2.49919	1.42755e-09
HLA-F-AS1	2.61776	0.010949			VEGFA	2.49719	5.89046e-17
KLF7	2.61698	3.33239e-14			WSB1	2.49118	1.49692e-13
MYH7B	2.61475	0.00204616			PPARGC1A	2.48529	6.19115e-12
SLC2A1	2.60995	3.75411e-19			HDAC10	2.48356	0.00147554
PCED1B	2.60757	0.00279624			P4HA2	2.47523	7.1528e-14
OBSCN	2.60077	3.9591e-07			ENSG00000255031	2.46976	4.98517e-06
RPL17P43	2.60035	0.0489656			ENSG00000184441	2.46912	0.0239161
ZNF699	2.59823	0.00666039			PTAFR	2.46851	5.3686e-12
CEP152	2.59514	4.47436e-12			SH3TC2-DT	2.46769	0.0121937
CYP39A1	2.59427	0.0120824			POLR2J2	2.45355	0.0127637
CLCN6	2.59293	1.92281e-11			CTAGE15	2.45184	0.0317373
PHYHIP	2.58892	0.0292216			MYADM	2.44004	1.01245e-09
SPHK1	2.58244	7.29474e-05			PPP4R1L	2.43149	5.67124e-08
IL1A	2.58018	0.00112363			TGM1	2.43048	3.65709e-07
ZNF292	2.57674	4.71065e-10			CALML3-AS1	2.42894	2.19311e-11
LINC02348	2.57371	0.038042			AVPI1	2.42833	2.5462e-09
LOXL2	2.57298	2.97681e-08			ENSG00000285596	2.42808	0.0484045
LINC02940	2.56432	0.00849193			C8orf58	2.42483	0.000163461
ANO9	2.55902	2.73668e-11			MFSD4A	2.42004	6.28444e-07
ARHGAP30	2.55887	0.000901217			RTN2	2.41513	0.00383039
AHNAK2	2.55698	1.79411e-18			CGB7	2.41082	0.00113001
TMEM45A	2.55364	6.32155e-07			ENSG00000286177	2.40947	0.0302536
MTMR11	2.54967	5.77061e-10			ZNF713	2.40697	0.0037289
CLK1	2.54626	4.71065e-10			CLK1	2.38586	4.45665e-09
ASCL2	2.54463	0.00836985			ZNF558	2.38365	7.92486e-07
SPAG8	2.5435	0.0319048			FAXDC2	2.38155	5.60359e-07
FAM13A-AS1	2.54334	0.00741815			ANKZF1	2.37996	3.27355e-09
NPIPB12	2.54192	0.000417934			ENSG00000267284	2.37536	0.026448
FMNL1-DT	2.54129	0.0380284			ANO9	2.36736	4.8456e-07
PPARD	2.53772	6.70562e-14			FN3K	2.36479	6.22437e-05
PSMB3	2.53555	0.0275125			CAPN3	2.36263	0.00621347
PPP1R13L	2.53395	3.91234e-15			LINC02999	2.35946	1.38191e-05
DHDH	2.53326	0.000980075			NHSL1-AS1	2.35522	2.57923e-06
DDX12P	2.52923	8.83878e-09			FOSL2	2.35434	1.19584e-11
BAIAP3	2.52443	0.000381568			EMP3	2.35231	0.0007412
TAGLN	2.52341	0.000461937			ASCL2	2.35168	0.0168646
PLEKHG2	2.49906	2.54123e-07			ATP2A3	2.35129	0.00364758
TMEM94	2.48804	3.72069e-12			GASAL1	2.34758	0.000197279
PLXNB3	2.48403	2.49634e-07			RASA3	2.34654	0.000359008
MT1X	2.47913	7.2451e-05			NBPF26	2.34484	0.0016311
ABCC3	2.47753	9.02133e-14			NPIPB13	2.34171	0.0477112
HAS3	2.47667	1.73631e-06			C6orf141	2.34067	0.000246343
SEC61G	2.47025	3.18381e-13			SPNS2	2.33585	0.0306308
COL27A1	2.46814	2.36303e-10			PFKP	2.33503	2.2284e-08
MDGA1	2.46635	1.21514e-07			SPOCD1	2.32638	1.17099e-08
ADAMTS13	2.4656	0.00235823			CCDC148	2.32541	0.0363122
HPS4	2.46341	8.39998e-13			CHRNB1	2.32479	0.000183539
AZIN2	2.4596	0.00197508			HLA-F-AS1	2.32457	0.0144364
NPIPB3	2.45769	0.000427932			NPHP3	2.31631	4.11613e-05
SRP72P1	2.45651	0.000842156			LINC02940	2.31183	0.0104277
DNHD1	2.4549	2.49404e-07			NPIPB11	2.30381	0.0067488
SH2B2	2.45108	0.049174			PI4KAP1	2.28385	0.000103848
SEC31B	2.44893	0.00263302			ATXN1	2.28208	8.01184e-07
SLC6A8	2.4346	7.38897e-10			PLD6	2.28125	0.0376306
KCTD11	2.43377	7.6116e-08			ZMYND8	2.28077	3.28117e-08
DUSP6	2.43154	6.33948e-08			PTHLH	2.27897	0.000394229
CGB7	2.42337	0.00379206			GPI	2.26583	1.13242e-13
RPL32P3	2.4224	7.44321e-07			CLK3	2.26131	3.32034e-09
GBAP1	2.41811	0.0488349			REC8	2.2597	0.00163497
ADRB2	2.41762	5.44791e-09			ENSG00000279806	2.25424	0.00022974
NGFR	2.41708	0.00207831			LEPR	2.24409	0.0452605
TBX19	2.41455	0.00147198			RNF165	2.23897	0.00147891
FAM182B	2.39873	0.0485733			DYNC2I1	2.23772	6.40065e-07
ITGA2B	2.39568	0.002343			GSEC	2.23654	4.21164e-05
RTN2	2.39082	0.0186185			MT1X	2.22711	0.000354907
LINC02783	2.38729	0.0334794			RASAL1	2.22382	6.23707e-05
CYP4F26P	2.38717	0.000267801			ENSG00000267288	2.21356	0.0128764
IQGAP3	2.38216	8.70187e-12			RASGEF1A	2.21279	6.98472e-06
AGPAT4	2.37492	2.22329e-07			AHDC1	2.20758	5.62409e-09
CDK5RAP3	2.37387	4.23686e-06			KLF7	2.2047	2.89323e-09
RASGEF1A	2.37218	7.05547e-06			SYT7	2.1924	0.000200472
WHRN	2.37004	6.90743e-06			STON1	2.18792	0.00534933
LRRC75B	2.36889	0.0138296			ARHGAP30	2.18474	0.0128322
CCDC159	2.36817	0.00539814			ENSG00000217801	2.18449	0.0202064
KDM3A	2.3643	3.85992e-09			TNNT1	2.1837	7.7355e-10
TNFRSF25	2.36221	1.80161e-08			ITGA2B	2.17366	0.00400589
ZNF600	2.35889	2.96056e-06			PRELID2	2.16832	0.000884714
SIDT2	2.35877	4.02391e-05			UCA1	2.16774	2.50609e-07
MMP25-AS1	2.35361	0.000177061			SYTL3	2.15455	7.83847e-05
GRIN2D	2.35073	1.36802e-06			AZIN2	2.14065	0.00586124
GIPR	2.34743	0.0108252			ABI3BP	2.13709	0.000336818
RAD9A	2.34434	3.06703e-09			ST3GAL4	2.13687	1.3585e-08
SMG1P2	2.33963	0.0220243			CFAP53	2.12814	0.000845885
PHKA2	2.33941	9.16898e-10			KCTD11	2.12229	6.20529e-07
RAD52	2.33787	3.97743e-06			KRT79	2.11506	0.0384098
ERRFI1	2.33765	2.96056e-06			PTPRH	2.1088	9.48834e-07
FAM3C2P	2.3365	0.00614387			POLR2J3	2.10822	0.00727783
DICER1-AS1	2.33301	0.00506233			IZUMO4	2.10736	0.0132819
PLEKHM1P1	2.33251	5.74325e-07			ENSG00000230551	2.10596	0.000130785
LTBP4	2.32861	5.56415e-11			SEMA3B	2.09997	1.38198e-06
RABGGTA	2.3261	4.52449e-10			ZNF385C	2.08628	0.0372194
CEP250	2.32519	2.51256e-09			BNIP3L	2.08095	4.37809e-08
NPIPB5	2.32472	8.62444e-07			FHL2	2.07688	1.42303e-06
GDI1	2.32344	3.38051e-13			TNFRSF10D	2.07585	7.57826e-05
KIFC3	2.32069	3.04798e-08			YEATS2	2.07311	1.29503e-07
ARL4A	2.31867	6.1971e-07			CTSK	2.07177	0.000909876
SYT7	2.31786	0.000232642			CLEC2B	2.06993	3.31466e-05
PIGL	2.31302	0.000700758			ENSG00000239763	2.06962	0.0371017
TBCE	2.31142	0.00677512			FAM13A	2.06534	3.14145e-06
PIP5KL1	2.30662	0.000292895			FBXO32	2.0645	4.35804e-07
APCDD1L-DT	2.30583	0.00316059			NABP1	2.06326	1.46934e-05
AHDC1	2.30223	1.32656e-09			CDK18	2.06289	3.14145e-06
HOOK2	2.30027	2.28019e-10			ALDOC	2.06214	2.83091e-10
GTF2IRD2	2.29842	0.018408			CRAMP1L	2.05732	0.0318969
GDPD3	2.29829	4.50389e-05			TTC21A	2.05708	0.00295881
ZNF160	2.29807	2.52221e-06			ENSG00000285887	2.05645	0.0023219
MST1L	2.2955	0.000844666			KCNQ1OT1	2.05597	0.000694727
MAPK8IP3	2.29464	7.34905e-08			CBR3-AS1	2.05566	0.000922191
ABCA2	2.2893	3.82933e-09			GYS1	2.05435	2.79823e-09
NSRP1P1	2.28722	0.0272272			SH3BP2	2.04778	3.84695e-07
ENTPD6	2.28679	1.25533e-13			GJB2	2.04663	2.98305e-08
SGSM2	2.28222	1.72695e-09			FAM162A	2.04381	8.77554e-07
LINC00964	2.28153	0.0476981			ZNF600	2.03891	0.000151103
HEMK1	2.2806	4.07254e-06			MOB3A	2.0386	1.69685e-07
NOL12	2.27918	0.00365275			PPARD	2.03108	3.19806e-08
GJB2	2.27616	1.42809e-10			TBX19	2.02823	0.00701473
MSS51	2.27495	0.0166918			CREBRF	2.02645	3.74576e-05
DDIT4	2.27403	3.16396e-13			SPINK5	2.02558	0.00262215
COL7A1	2.27294	1.23704e-12			APOL1	2.02533	6.09562e-07
COL1A1	2.27155	4.53824e-06			ACP5	2.01966	6.48053e-07
FAM162A	2.27149	1.46949e-08			SPCS2P4	2.01635	0.0475524
TGFB1	2.26899	6.42627e-10			ARHGAP40	2.01153	0.0224597
BEST1	2.26796	0.0436973			SLC26A11	2.01113	0.00749853
FAM193B	2.26493	2.2547e-08			LDAF1	2.00754	5.47628e-07
KDM7A	2.26415	0.0140206			ACSF2	2.0054	6.28444e-07
ANKRD18A	2.26053	0.000175025			PPP1R13L	2.00343	6.45959e-09
AMIGO2	2.2605	4.18449e-05			CLEC2D	2.00341	0.00541916
ING4	2.25678	3.92556e-07			PRR5L	2.00308	0.0073634
FBXO44	2.25613	1.46949e-08			ABCC3	2.00157	3.61166e-05
ABLIM3	2.25606	3.85472e-12			TPT1-AS1	1.99628	0.000667855
ENO3	2.25474	0.0302562			LDHA	1.99546	7.93964e-11
DUSP4	2.25052	0.000180142			EPS8L1	1.9938	1.53695e-06
CLTCL1	2.25001	1.58633e-05			ADGRV1	1.99326	0.00784849
THBS3	2.24996	1.03926e-07			ZNF548	1.99271	1.46934e-05
CDK10	2.24942	4.20981e-11			PI4KAP2	1.98832	0.000177304
LINC01559	2.2468	0.00966658			ZNF404	1.98772	0.00291525
TBC1D17	2.2429	1.44152e-10			FAUP4	1.97717	4.78317e-06
RFX2	2.24144	3.06947e-05			PLEKHH2	1.97515	0.000220099
NR2F2-AS1	2.23321	0.00917968			CORO6	1.97175	2.8341e-05
NARF	2.2263	2.98219e-11			EXPH5	1.96909	0.0156794
NFIL3	2.2251	0.0010172			ARL4A	1.9667	6.06739e-05
GJB6	2.22179	2.02263e-06			PDLIM4	1.96557	3.12814e-08
DENND3	2.22151	8.76292e-08			EFHC1	1.95912	0.000217861
LINC00174	2.22124	8.32068e-05			LRRC75B	1.95749	0.0149807
POLR2J3	2.21976	0.00378598			QSOX1	1.95734	1.05953e-07
P4HA1	2.21891	7.55222e-09			AMPD3	1.94935	1.12468e-05
EPS8L1	2.21743	1.581e-08			BHLHE40	1.94711	2.74464e-08
SBF2-AS1	2.21579	6.03131e-06			HDAC9	1.9444	0.000260619
MAMDC4	2.21578	0.0223687			F3	1.94407	7.95482e-09
MINK1	2.21527	4.31729e-10			PCED1B	1.94332	0.0219405
ARHGEF4	2.21275	3.76697e-11			LCAT	1.94265	0.0139344
ZBTB17	2.20578	1.86698e-08			ZNF395	1.94256	6.02674e-09
MIR4435-2HG	2.20512	2.10139e-06			ZFYVE1	1.93627	0.000165421
SHANK2	2.20489	0.0118737			SERPING1	1.93448	0.030113
ZNF511	2.20447	8.72281e-05			ENSG00000280138	1.93319	0.00376751
SIN3B	2.20196	2.5346e-09			CBLN3	1.93282	0.00729165
NFKBID	2.2014	0.0139359			ACOT11	1.92618	4.76668e-05
STK36	2.19814	5.70052e-06			TENT5A	1.92324	4.05419e-05
MST1P2	2.18614	3.25245e-05			BNIPL	1.92171	0.0081327
FABP5P7	2.18305	0.00211286			ZNF160	1.91341	0.000647783
HSD17B2	2.18298	0.00688399			SCAPER	1.91022	0.00102948
C1RL-AS1	2.18188	0.000980075			CCNG2	1.9077	0.00020125
HSF4	2.18144	8.65522e-05			COL1A1	1.90637	0.000271569
AKAP9	2.18089	8.7221e-07			CHD2	1.90534	1.31815e-06
LINC01564	2.17984	0.0224608			CFAP43	1.90522	0.0129448
TPSP2	2.17854	0.00170052			ELF3-AS1	1.90445	1.38932e-05
CIAO3	2.17618	2.60577e-09			MXI1	1.9034	1.75994e-05
ERO1A	2.17309	1.43151e-11			RNF223	1.89539	0.00863897
KLK1	2.17289	0.0151935			IGFBP3	1.8949	1.5681e-05
SALL4	2.17228	0.000322954			GBE1	1.89146	0.000237302
TBC1D3L	2.17206	0.00719578			TMEM40	1.88906	1.04493e-05
FAM167B	2.16982	0.0324091			PGK1	1.88379	9.50006e-08
WDR54	2.16836	2.91519e-08			CYP4F3	1.8788	0.00226546
KLC3	2.1681	2.59329e-07			FABP5P7	1.87752	0.00952263
SLC47A2	2.16513	4.00445e-06			ARID4A	1.87656	3.54428e-05
PPP4R1L	2.15927	5.81754e-05			ABLIM3	1.8764	5.67124e-08
DENND2C	2.15851	8.18015e-07			YPEL3	1.86696	0.000131964
MST1	2.15831	9.53931e-05			RLF	1.86673	1.67198e-06
STAG3L3	2.15575	0.0459853			TMBIM1	1.86665	1.00391e-07
SLC26A11	2.15482	0.0118007			TCP11L2	1.86541	0.0202473
KCNQ1OT1	2.15182	8.21213e-05			SALL4	1.86338	0.0015985
CHMP4A	2.14951	0.00393165			SEMA4G	1.86335	0.00766934
ANO8	2.14722	0.00168077			MINDY2	1.86308	5.67124e-08
RTL8C	2.14667	1.96002e-07			PTK2B	1.86161	8.0794e-07
MAP3K9-DT	2.14561	0.000544038			NEIL1	1.86068	0.000112568
LINC02999	2.14462	0.000116838			ABCA5	1.86028	0.000439051
LRP1	2.14248	8.19234e-11			KIAA1217	1.85989	6.01495e-06
TET1	2.14037	0.031004			ENSG00000278266	1.85748	0.000155274
TMEM143	2.13789	9.90285e-05			FMO5	1.85747	0.0425869
PPARGC1A	2.13286	2.15323e-08			CYP4F12	1.85655	0.0249008
NPIPB4	2.13178	0.00498223			DHDH	1.85545	0.0359301
DOCK6	2.13155	1.4719e-06			CPA4	1.85468	0.0356188
SUGP2	2.13044	6.8404e-09			PTPRM	1.85413	0.00238436
GGA3	2.12996	5.55638e-09			MTRF1	1.85041	0.00448978
POFUT2	2.12465	1.39809e-06			ANKRD18A	1.84922	0.0123767
ALKBH6	2.12405	0.0302834			AKAP9	1.84864	0.000431133
CREBRF	2.12216	8.01849e-05			CARD14	1.84438	0.000198279
ZNF333	2.12196	0.0246784			HSD17B2	1.84419	0.0353014
EXPH5	2.12118	0.012618			TRNAU1AP	1.84189	3.65128e-05
NTF4	2.11674	0.000292602			HOXD10	1.83804	6.73967e-05
AP1G2-AS1	2.1119	0.000831387			LINC00887	1.83665	0.0249252
STRADA	2.1066	0.0203424			TBCE	1.83457	0.0321223
AVPI1	2.10508	1.71264e-06			ZNF224	1.83264	0.00102138
ALDH3B2	2.09971	0.00029975			HOOK2	1.82437	0.000128403
FZD10-AS1	2.09861	0.0013921			WDR54	1.81068	1.1434e-05
PBX4	2.09843	0.0395996			ENSG00000286791	1.81055	0.0233266
MFSD10	2.09805	1.24551e-08			LINC00174	1.80771	0.00427186
SEMA4B	2.09505	4.92155e-11			LRRC37B	1.80728	0.0021035
ALS2CL	2.09366	4.15208e-07			ARRDC3	1.80716	5.51177e-05
ZC3H6	2.09161	0.00196641			NPIPB4	1.8067	0.0271383
PFKP	2.09039	5.56541e-07			NFIL3	1.80304	0.00385792
SPEF1	2.08906	0.033667			SOX4	1.80178	0.000457856
PMEPA1	2.08339	1.01511e-05			PVT1	1.80022	0.00040808
NPIPB11	2.0763	0.0162534			DNAJB1	1.79844	1.30614e-05
EMP3	2.07416	0.0264258			MIR3936HG	1.79579	0.00688254
ADAMTSL4	2.073	1.49359e-07			PTGS1	1.79293	5.33204e-06
DNASE1	2.0724	0.000146885			SEMA4B	1.79218	5.2998e-08
YPEL3	2.06977	1.63262e-05			ADRB2	1.78843	8.02096e-05
PPP1R3E	2.06845	0.00456117			PLEKHM1P1	1.78616	0.000398021
FABP5	2.06797	2.25102e-08			COL4A4	1.78589	0.00107741
FOSL2	2.065	5.84747e-09			LINC00511	1.78309	6.61525e-07
FSTL3	2.0633	0.000186935			MALAT1	1.77812	0.000364778
TPT1-AS1	2.05913	0.000407842			SERPINE1	1.77597	1.72295e-06
LMBR1L	2.0575	2.4714e-05			ECM1	1.77537	4.2461e-05
SCX	2.0559	0.000545358			CCDC191	1.77525	0.00279942
PAN2	2.05548	9.14799e-07			CYP2W1	1.77497	0.0451062
SH2D3A	2.05368	3.41048e-08			ENSG00000260912	1.77349	0.0137336
ANKRD36B	2.05227	0.00999238			FCHSD1	1.77079	2.51737e-05
FBXW10B	2.05123	0.00688399			KLC3	1.76969	0.00022974
MAP3K12	2.05004	0.00174142			NOL3	1.76922	4.87287e-05
EME1	2.04937	1.42797e-06			PLA2G6	1.76771	0.0039862
KLC4	2.04401	2.19631e-09			PCSK4	1.76197	0.00420571
MINDY2	2.04231	1.67942e-07			PCSK5	1.76164	0.00194905
LPAR6	2.03797	0.00755382			ZNF84	1.75688	0.000496573
NLRP1	2.03787	2.30891e-06			C1RL-AS1	1.75484	0.0171277
TIGD1	2.03614	0.00269353			RFX2	1.75338	0.00215768
PCSK4	2.03606	0.00163281			SLC27A1	1.7532	0.00106077
ARHGAP8	2.03253	0.000686818			HELZ	1.74763	6.87388e-06
RASAL1	2.03082	0.000901217			RELT	1.74749	0.0071758
TPCN1	2.03071	1.76629e-07			TBC1D3L	1.74707	0.0339191
FHL2	2.02968	1.5135e-05			ALPK1	1.74591	0.000456603
CSTB	2.02862	2.42727e-07			SERTAD2	1.74556	4.05111e-05
HERC2P3	2.0269	7.21222e-05			F2R	1.74291	0.0286141
TMC7	2.0252	0.0166216			PLEKHG2	1.74007	0.00253267
CEP72	2.02454	0.00438142			IPMK	1.73396	0.00819961
NISCH	2.02331	1.67023e-08			CEP152	1.7325	0.000572543
WASH2P	2.02085	0.00200604			CCDC146	1.72783	0.017934
ZNF548	2.01603	0.000129696			SMTN	1.72734	0.000500658
ZNF256	2.01481	0.0447376			MKNK2	1.72338	3.19283e-06
F2R	2.01299	0.021776			NLGN2	1.72224	0.000715438
IER3	2.01134	0.00153361			FAM210A	1.7209	0.00252936
MMP17	2.01133	0.000167159			DYNC2H1	1.71879	0.00307885
KLHL17	2.01095	2.96056e-06			LURAP1L	1.71769	0.0212875
STC2	2.01057	2.4714e-05			B4GALNT3	1.71645	0.0405768
RALGDS	2.00912	0.000449961			SNAPC1	1.71494	0.000195812
ANKRD29	2.0052	0.03571			RNASET2	1.71051	0.00114048
TBC1D22A-DT	2.00454	0.00265181			ADA	1.70836	7.47543e-06
NOL3	2.002	3.75563e-06			NAV2	1.70732	0.00195118
TPBG	2.00064	1.38788e-06			DENND3	1.70385	0.000149385
KAT2A	1.99627	2.13413e-09			PIP5KL1	1.70268	0.0260972
CCNG2	1.99592	3.36009e-06			FAM157C	1.70256	0.0233943
CCDC88B	1.99316	7.44321e-07			ZNF841	1.69772	0.00621347
SPINK5	1.99268	0.00119215			ERICH1	1.69608	0.00262553
FCHSD1	1.99241	1.14757e-05			ENSG00000250685	1.69384	0.00200055
CNTROB	1.99158	4.12015e-07			LDLRAD1	1.69369	0.0142952
KIFC2	1.99124	9.78163e-06			MAGEA4-AS1	1.69174	0.00318791
MIR193BHG	1.9893	0.000688288			CCDC17	1.68953	0.0357099
COL28A1	1.98918	0.00847832			NPEPPS	1.68207	4.36183e-07
KDM6B	1.97934	4.62018e-05			IQGAP3	1.67727	3.71818e-05
CPT1B	1.97631	0.0486332			S100A13	1.6748	0.00774717
MAN2C1	1.97562	5.8439e-07			PLEKHA4	1.6747	1.26056e-05
ANKRD18B	1.97452	3.35951e-05			MFSD10	1.67436	1.34714e-05
IGHMBP2	1.97099	5.63757e-07			RIOK3	1.67356	1.67372e-06
ACAP3	1.97012	2.15571e-07			TAGLN	1.67332	0.0185478
ZNF114	1.96945	8.52767e-07			LINC02604	1.6731	0.0227663
MIR3936HG	1.96914	0.00729325			MIGA1	1.66857	0.00020125
ERICH1	1.969	0.000166217			SH3TC2	1.66732	0.00368779
ZNF692	1.96803	6.27498e-06			C14orf132	1.66244	3.32841e-05
FZD10	1.96715	0.000320944			LINC01176	1.65795	0.0224994
PLEKHH2	1.96545	0.00111401			PROSER2	1.65755	0.000181572
ARID4A	1.96532	1.14757e-05			ENSG00000242861	1.65746	0.0375902
ARHGAP33	1.9641	0.00548137			GOLGB1	1.65738	1.13464e-06
OSBPL7	1.96284	9.19097e-06			MBD5	1.65395	0.0120028
MSANTD3	1.96251	0.000860028			MST1P2	1.65322	0.00245903
SLC4A3	1.96014	5.24202e-05			CCDC18-AS1	1.65117	0.00310562
BRD9	1.95908	4.17502e-07			PLXNB3	1.65035	0.00323905
HDAC9	1.95407	0.00143808			ZBTB20	1.64959	0.00674092
EFNA1	1.95257	4.00445e-06			ZFYVE19	1.64817	9.70963e-05
PTPRE	1.9503	0.0191985			PYROXD2	1.64413	0.000890181
KDM4B	1.94759	5.13082e-05			DNAAF11	1.64286	0.0458483
TGFB1I1	1.94614	5.68319e-06			LAMB2	1.64224	9.37342e-06
GALT	1.94593	9.4603e-05			FUT3	1.64077	0.00102902
RGS12	1.94428	5.58848e-06			GTF2IRD2B	1.63854	0.010992
C19orf54	1.94405	6.17705e-06			SEC14L2	1.63667	0.00178688
EXD3	1.94044	0.00696542			POLI	1.636	0.003813
IGFL2-AS1	1.93996	3.95424e-07			SEZ6L2	1.63527	0.00374509
DAPK2	1.93934	7.32197e-05			SPATA7	1.62987	0.0114512
MICAL1	1.93888	7.81393e-05			ILVBL	1.62955	6.44808e-05
PPM1M	1.9382	0.00940411			TMEM51-AS1	1.62636	0.00224363
SH2D5	1.93799	0.00798383			LINC02541	1.62592	0.0363089
MATCAP1	1.93676	3.83963e-05			GCAWKR	1.62558	0.0046643
PEAR1	1.93389	4.29692e-05			LINC01116	1.62557	0.0132819
P4HA2	1.93349	2.22329e-07			TMEM156	1.6248	0.0163814
DUOX1	1.93272	2.22317e-08			MAML2	1.62309	0.00236447
CTIF	1.93192	7.87328e-05			TNFRSF25	1.61806	0.00156118
NEIL1	1.93024	0.000109022			CASP9	1.61659	0.00140889
FAXDC2	1.92896	0.000704215			ANKRD12	1.61604	0.0013862
ALOX12P2	1.9288	0.012622			PGAP1	1.61593	0.00907961
ASXL1	1.92548	9.20198e-09			KIAA2026	1.61568	0.00151305
IFT172	1.92519	1.43607e-05			IL6R	1.61488	7.83847e-05
ZFYVE19	1.92506	4.41016e-08			IVNS1ABP	1.60765	3.70602e-05
SEMA3B	1.92347	7.20999e-07			RAD52	1.60475	0.00994257
ALPK1	1.92186	0.000143576			IRS2	1.60276	0.000938283
PCNX2	1.92167	4.56087e-05			METTL22	1.60193	0.00140698
PTPRM	1.91966	0.00403952			RNF24	1.60036	0.00141824
TSC1	1.917	2.99794e-06			MPHOSPH8	1.60011	0.00280933
LRRC37B	1.91502	0.00401985			RICTOR	1.59634	0.000103452
NBPF10	1.91043	0.0446104			AGPAT4	1.59562	0.00280801
ZNF84	1.90759	6.72297e-05			OSMR	1.59238	0.000996432
ZNF337	1.90584	2.9483e-06			WHRN	1.58855	0.00766553
SH3BP2	1.90558	1.27393e-05			ELMO3	1.58601	1.86019e-05
PLEKHG5	1.90273	1.27516e-05			TANC2	1.58466	0.000336664
IGSF9	1.90177	2.93929e-05			INPP4B	1.58417	0.000582919
PGGHG	1.90025	0.000377969			TPSP2	1.58297	0.0316262
B4GALNT3	1.89861	0.0421933			CALCOCO1	1.58283	6.22437e-05
PLEKHA4	1.89562	2.7768e-07			RPL32P3	1.57904	0.00995567
NLGN2	1.89507	0.00097358			SEC61G	1.57897	3.71818e-05
ELMO3	1.895	4.03674e-08			CYB5R1	1.57726	5.0338e-05
ZNF83	1.89327	0.00121463			GDPD2	1.57324	0.00688016
FAM210A	1.89274	0.000764812			LNX2	1.57078	0.0245987
CCT6P1	1.89249	0.0225988			GJB6	1.56802	0.000861579
LINC01629	1.88912	0.0190738			RALGDS	1.56556	0.0105382
PTPRH	1.88841	0.000135186			RAB8B	1.56185	0.000811376
MED24	1.88783	3.92556e-07			PAM	1.56025	0.000164081
NGEF	1.88451	0.000137812			RBPJ	1.55793	0.000237302
EZH1	1.88273	2.25423e-05			LPCAT2	1.5538	0.00205594
DENND6B	1.88043	0.000143576			ENSG00000269981	1.54783	0.0228447
ATG4B	1.87996	2.42388e-07			PMEPA1	1.54764	0.000672592
HMBOX1	1.87964	3.04277e-05			RNMT	1.54732	0.00140858
TNFRSF10D	1.87931	0.00197508			DNHD1	1.54217	0.0220333
ZBED8	1.87743	0.00659333			POLR1D	1.54163	3.0533e-05
ATXN1	1.87705	0.00172246			SLC38A5	1.54136	6.45868e-06
ZNF616	1.87668	0.0353241			TMPRSS4	1.53737	1.22137e-05
LINC00899	1.8765	0.0138296			RNF19B	1.53678	0.00529417
ZNF224	1.87545	0.000231344			BLNK	1.53658	0.0033287
CYB5R1	1.87519	5.80133e-07			LMBR1L	1.5345	0.00186279
USP49	1.87401	0.00122738			MAP3K9-DT	1.53409	0.0200027
RNMT	1.86862	6.67952e-05			LRP1	1.52923	8.46639e-06
RECQL5	1.86517	3.21408e-06			COL7A1	1.52638	8.23189e-05
NBPF14	1.85895	0.00445693			MELTF-AS1	1.52556	0.0428066
WASH7P	1.85463	0.000766144			ENSG00000226332	1.52432	0.00680586
DNAH2	1.85038	0.00336295			HMBOX1	1.52355	0.00280933
ARHGEF7	1.84567	4.43533e-07			MTMR11	1.52287	0.00138615
MOB3A	1.84517	7.82647e-06			ANKRD18B	1.52069	0.0175107
LRSAM1	1.84473	4.94421e-05			FSTL3	1.52037	0.0151943
CHD2	1.8425	5.39898e-07			ZBTB25	1.5188	0.00262845
IFFO2	1.84198	0.00633316			TMEM44	1.51861	0.000456771
GDF15	1.83962	0.0093966			SNX33	1.51599	0.000120248
C20orf96	1.83929	0.00128617			CEP290	1.5124	0.00349616
CYTH2	1.83877	9.9733e-07			ENSG00000268903	1.51177	0.0187904
CCNL2	1.83821	1.3904e-05			LRP4	1.51101	0.0015542
PLEKHH1	1.83774	0.00550854			IGFL2-AS1	1.50948	0.000130785
SPG7	1.83441	3.69237e-07			SLC47A2	1.5074	0.00624368
GUSBP11	1.83371	0.0177433			GCC2	1.49855	0.00099492
FER1L4	1.83264	0.000622908			RSF1	1.49792	0.00099492
ARHGEF25	1.83071	0.0278431			DAAM1	1.49768	0.000180452
DUSP5	1.83032	4.96807e-05			TRADD	1.49743	0.00113325
MYH16	1.82834	0.0157884			FAM83B	1.49573	0.000746962
RAB33B-AS1	1.82782	0.0126887			FNIP1	1.49398	0.00616142
PRELID2	1.82756	0.0385006			SFXN3	1.48575	0.000433106
AMPD3	1.82751	0.000235128			LINC00649	1.48462	0.0198405
DNAJB1	1.81954	1.81857e-07			TBC1D17	1.4828	0.000861579
DMPK	1.81882	1.63262e-05			TMEM94	1.48042	8.04581e-05
CSNK1E	1.81747	2.09371e-06			KDM4B	1.47912	0.00362953
FAM133DP	1.8174	0.0436367			DOCK5	1.47845	0.00100166
LINC02298	1.81289	0.038042			DIPK2A	1.47799	0.0107129
NAB2	1.81286	1.55038e-05			GRB7	1.47798	4.40698e-05
SNAPC1	1.81257	0.000238187			XAF1	1.47733	0.0192565
LUC7L3	1.81106	1.44929e-05			DGLUCY	1.47676	0.00292583
FAM13A	1.80811	0.00110771			MEX3D	1.47661	0.00879059
AREG	1.80442	0.000847843			BCAN-AS1	1.47591	0.0256147
MRNIP	1.80397	0.000479702			ENSG00000235859	1.47518	0.038347
OSBPL2	1.80305	5.73282e-07			BTG1	1.47364	0.00087742
ST3GAL5	1.79948	0.0369592			ZNF337	1.47225	0.000772099
MAP3K9	1.79616	6.92264e-05			FABP5	1.47168	0.000194594
CHTF18	1.79598	4.71611e-07			PYY2	1.47106	0.0339191
PVT1	1.79388	9.1828e-05			CLK4	1.46973	0.011317
RHBDF1	1.79384	0.000100146			SMARCD3	1.46803	0.0138329
PPP2R5B	1.79111	0.000962799			EGFR	1.46718	1.92173e-05
TRNAU1AP	1.79031	4.59339e-05			STK10	1.46718	0.009724
CSGALNACT2	1.78949	0.0238693			CITED2	1.46565	0.0094027
ECM1	1.78765	2.93289e-05			TIMP3	1.46426	0.000197672
CBS	1.787	0.00322575			GRAMD1A	1.46256	0.0173953
SAT2	1.78525	0.000341383			FZD10-AS1	1.45774	0.0323544
RP9P	1.78394	0.0205956			RGS12	1.4536	0.00293065
PTK2B	1.77766	1.54036e-07			PPFIBP1	1.45318	0.000970543
SOX4	1.77659	0.00102253			SH2D3A	1.45032	0.000543255
PLA2G6	1.77527	0.00388109			NRG4	1.44708	0.0024537
MPHOSPH8	1.77473	8.23408e-05			FCGRT	1.44594	0.00897473
APOLD1	1.77234	0.00204339			ZNF83	1.44591	0.0254992
ZNF404	1.77204	0.033667			PRSS8	1.43977	0.000169608
CEP164	1.7706	7.75736e-05			CDK19	1.4388	0.00433026
MAP3K6	1.7699	0.000118632			LASTR	1.4373	0.00142063
TAF1C	1.76889	9.49776e-06			LAMB3	1.43639	0.000172865
ANKRD12	1.7687	0.000151177			SLC35E3	1.43389	0.00814194
ZNF211	1.76738	0.0022036			RASSF5	1.43216	0.00619375
ZNF841	1.76618	0.0113601			ZNF266	1.43013	0.00871747
LGALS1	1.76478	0.000309809			ZMYM6	1.42972	0.0135435
PFKFB3	1.76471	1.76235e-06			RHPN2	1.42697	0.00229231
ITPR3	1.7643	5.78399e-07			TOGARAM1	1.42651	0.00710958
ARL4C	1.76239	1.13055e-05			KAT6B	1.42548	0.0020787
COL6A1	1.75956	0.0268371			ZNF431	1.4241	0.00754912
AP1G2	1.7561	2.96056e-06			CRACDL	1.42405	0.0054919
EVPL	1.75485	6.18578e-08			PYROXD1	1.42257	0.030113
SDCBP2	1.75303	0.0046281			HMGCL	1.42007	0.000460322
MZF1	1.75285	8.21213e-05			ZNF821	1.41676	0.0494184
SLC38A5	1.75051	1.37948e-07			MIR193BHG	1.41416	0.0340444
ATAD5	1.74786	0.00185277			ARL4C	1.41374	0.000787418
PPIEL	1.74305	0.0227889			LRIG2	1.41039	0.0119987
CALCOCO1	1.74265	7.29474e-05			YPEL2	1.4069	0.0417473
SLC35E3	1.7404	0.00341384			ZNF761	1.40547	0.0123767
PMM1	1.74027	3.06947e-05			ABCB9	1.40459	0.0107959
PTAFR	1.74017	8.32068e-05			SEMA6C	1.40393	0.0308679
CEP295	1.73916	0.00121438			LDB1	1.40345	0.000583032
SNX25	1.73412	0.0244725			MORC3	1.40328	0.000415339
NRBP2	1.73322	0.00518139			DST	1.40258	0.000978442
RELT	1.73319	0.0130526			ANXA3	1.40102	0.0190837
CENPT	1.73297	3.69869e-05			ENSG00000243679	1.40036	0.0364575
PDLIM4	1.73128	3.31116e-06			CHD6	1.39674	0.000727588
UBA6-DT	1.73063	0.0118647			OPTN	1.39572	0.00020551
UCA1	1.72932	0.000652573			CRYBG2	1.39515	0.00033978
UBE2C	1.72615	8.64079e-07			AXL	1.39481	0.000547751
RFNG	1.72604	1.0397e-05			NARF	1.39059	0.00232374
OGT	1.72543	5.61981e-06			TCEA3	1.38765	0.00310562
ADIRF-AS1	1.72513	0.0203424			FZD10	1.38755	0.0161918
GRAMD1A	1.72031	0.00287774			LCA5	1.38722	0.0399076
SERTAD2	1.71986	4.71657e-05			CLSTN3	1.38716	0.00406441
TMEM234	1.71742	0.000770052			SAT2	1.38629	0.0067488
HOXD10	1.71592	0.000848009			PLA2R1	1.38488	0.0295973
PDXDC2P-NPIPB14P	1.71568	0.030277			OSER1-DT	1.38476	0.0395939
DUOX2	1.71443	0.00311323			TPBG	1.384	0.00170008
XIST	1.71433	0.00117487			LDHD	1.38399	0.012559
MAPKBP1	1.71335	1.25922e-06			CERCAM	1.38322	0.00384946
DCAF15	1.71302	0.000140737			RAD9A	1.37796	0.0130503
LAMA5	1.71172	4.13594e-06			PHLDB2	1.37614	0.00118193
NADSYN1	1.71144	0.000406786			CNTNAP3	1.37607	0.0154159
ACOT11	1.70825	0.0024617			PHKA2	1.37563	0.012412
TSC2	1.70595	1.2452e-06			DNASE1	1.37499	0.00831268
NABP1	1.70474	0.00198386			MAP3K9	1.37217	0.00586124
BNIP3L	1.7023	4.90898e-05			DNAAF9	1.3694	0.00599118
NFKB2	1.70225	5.11156e-06			UACA	1.36843	0.00201842
CUL7	1.7018	1.51672e-05			ELF3	1.36806	6.95116e-05
SDHAP1	1.69958	0.000469108			MKNK1	1.36471	0.00766934
ZMYM5	1.6987	0.0209586			CCDC88B	1.36469	0.00463186
CLSTN3	1.69697	0.000195512			CLDND1	1.36095	0.00316558
MICAL3	1.69607	0.00651867			ADGRF4	1.36002	0.00081722
ZNF395	1.69457	4.90497e-07			LPAR3	1.35796	0.0125405
PABPC1L	1.69447	2.60215e-05			NR1D1	1.35794	0.000994076
LDB1	1.69334	5.53151e-06			SOCS3	1.35302	0.0455456
BTN2A1	1.69281	0.00145802			LACTB	1.3525	0.0125114
NSUN5P1	1.69257	0.00311323			SYT8	1.35249	0.00983319
ZBTB43	1.69098	0.0018292			RRAS	1.35244	0.00754449
PKD1	1.69049	3.21408e-06			DCAF5	1.35165	0.000621187
DOC2A	1.68483	0.0101315			NEK11	1.35035	0.00859465
YOD1	1.68299	0.00114771			ALS2CL	1.35002	0.00385522
ZNF419	1.67858	0.00702198			PMM1	1.34959	0.0025699
CACNB1	1.67832	0.023296			ADAMTSL4	1.34813	0.00233142
MAGEA4-AS1	1.67753	0.00390711			FAM107B	1.34778	0.00912335
KXD1	1.67672	5.44285e-05			BTN2A2	1.34714	0.029287
LAMB2	1.67664	1.27393e-05			THUMPD2	1.34256	0.0356538
PLEKHN1	1.67572	0.000528322			UPF2	1.34214	0.00567135
QTRT1	1.6738	0.000104569			OGA	1.34206	0.00022974
UBXN11	1.67106	5.13419e-06			CRIP2	1.33716	0.000713052
PYROXD2	1.66852	0.00165055			PNRC1	1.33347	0.00517832
GGA1	1.66486	2.50837e-05			ZFP36L1	1.33084	0.000194107
PLOD2	1.66115	1.47227e-05			DUSP5	1.32828	0.00145237
PCED1A	1.65888	2.75128e-05			TPCN1	1.32802	0.00198221
NKX2-1	1.65742	0.0205626			C11orf80	1.32509	0.00919977
TCF25	1.65477	1.61809e-06			IQCA1	1.32345	0.0111166
GGT7	1.65458	6.24933e-05			HSF4	1.3232	0.0466919
SNX33	1.6543	5.81871e-05			NAV1	1.32171	0.0162606
RELA	1.65197	0.000114883			APOLD1	1.3217	0.0428066
CATSPER2	1.64838	0.00702783			STXBP2	1.31228	0.00522404
NBEAL2	1.64819	1.92686e-05			OTUD1	1.3122	0.00120793
REEP4	1.6435	9.87805e-06			WDR59	1.31137	0.00221211
FHIP2B	1.64335	2.02658e-05			LINC01503	1.30801	0.00597365
IL6R	1.64238	0.000601157			KDM4C	1.30627	0.0132244
RICTOR	1.64182	0.000312253			DENND6B	1.30609	0.0337833
BCAN-AS1	1.64119	0.00637421			R3HCC1L	1.30606	0.0208011
ACSF2	1.64053	9.33679e-06			MICAL3	1.30411	0.0401268
CELSR1	1.64052	2.99594e-06			RSPH3	1.30383	0.00558568
RNF24	1.64027	0.00358409			LINC00342	1.2994	0.0388905
STK11IP	1.63999	0.00131675			MT1F	1.2993	0.0312764
SNHG5	1.63955	5.59073e-05			CNTROB	1.29789	0.009779
SCAPER	1.63945	0.00128952			WASF2	1.29765	0.000172865
ABTB1	1.63816	3.36009e-06			CROCC	1.29696	0.0020787
CCDC18-AS1	1.63798	0.00284656			ENSG00000250920	1.2964	0.0142883
DGLUCY	1.63628	0.00180366			OFD1	1.29605	0.0211561
IRS2	1.63295	0.00456117			CDA	1.29475	0.00750333
ACADVL	1.63222	2.50862e-06			DUOX2	1.29313	0.0301255
CALML3-AS1	1.63204	0.000496001			UBA6-DT	1.29299	0.0440553
NDUFS2	1.63179	0.000238346			CCDC28A	1.29226	0.00595694
TMEM51-AS1	1.63141	0.0111976			MID1	1.29051	0.00493576
ZMYND8	1.63127	0.000124378			SBF2-AS1	1.28808	0.0138679
UQCC1	1.62894	4.56087e-05			THBS3	1.28692	0.0111678
CLASRP	1.62738	7.47359e-05			SYT17	1.28682	0.042723
KLF6	1.626	0.000164895			CARHSP1	1.28154	0.00102138
WDR6	1.62532	1.83764e-06			JMJD1C	1.28068	0.00379768
NMRAL2P	1.6246	0.00684104			PATJ	1.2784	0.00172486
MYL5	1.62431	0.0335887			AMZ2P1	1.27675	0.0340942
CROCC	1.62238	2.62645e-05			DZIP3	1.2734	0.0365994
UBR4	1.62224	0.000197069			MAGED2	1.27184	0.00207396
COG7	1.61952	0.000173327			FGD4	1.27087	0.00736026
TAF1D	1.61883	0.000293059			AHNAK	1.27076	0.000286123
CD55	1.61765	0.0125665			NCKIPSD	1.27011	0.0294651
NOS1AP	1.61719	0.0322244			SP100	1.26469	0.00156326
IL1B	1.61592	0.0048491			HEATR6	1.26444	0.0168211
DAPK3	1.61542	0.00311323			CYP4F11	1.26074	0.0210977
DHRS1	1.6139	0.000445675			KIFC3	1.25938	0.0111166
FANCA	1.61368	2.43694e-05			PCGF3	1.25733	0.00555804
CAMTA2	1.60732	0.000545609			RARA	1.2569	0.00774521
LACTB	1.60655	0.00935044			RHBDL2	1.25264	0.00681432
LINC01176	1.60442	0.0416951			MAPK8IP3	1.2523	0.00888999
SNAI2	1.60403	0.000351807			DARS1	1.25207	0.00189167
NBEAL1	1.60356	0.0254495			BMP1	1.25121	0.00558704
LINC02595	1.60286	0.0147628			PLOD1	1.24922	0.000666837
THEMIS2	1.6002	0.034968			ULBP2	1.24859	0.0404043
MRPL55	1.60014	0.000164474			HEATR5B	1.24727	0.0113159
CCDC142	1.59726	0.00586829			TIPARP	1.24113	0.00454772
ZNF526	1.59664	0.00962437			TPI1	1.23962	0.00144161
MYLK	1.59612	0.000407522			KCP	1.23885	0.0298521
AGAP9	1.59261	0.0218768			MIR4435-2HG	1.23822	0.0245944
DDIT3	1.5926	0.00711512			TMEM67	1.23707	0.0392874
NPRL2	1.59145	0.00276742			ATG14	1.23663	0.00590003
SFI1	1.59096	0.00029943			PRKAB2	1.23489	0.00727783
KNTC1	1.58984	5.38391e-05			TBC1D8B	1.23236	0.0484149
CLUHP3	1.5887	0.00795026			ZBTB41	1.23187	0.0366102
INTU	1.5884	0.00737053			HAS3	1.23015	0.0307004
WASH9P	1.58753	0.00958836			INTU	1.22917	0.0382884
PNISR	1.58739	0.000694115			RNF169	1.22882	0.0418047
ZNF621	1.5863	0.0435057			ARL10	1.22703	0.0273382
POMT1	1.58487	0.000334334			CCDC80	1.22644	0.0196831
ASL	1.57971	0.00815182			CEP250	1.2257	0.010292
SMPD4BP	1.57363	0.00249196			FRRS1	1.22462	0.0067488
PSRC1	1.57137	0.000674997			FRMD4A	1.22416	0.0463572
MYADM	1.5705	0.00716201			IKBIP	1.22313	0.0489022
FLNB	1.56716	6.76216e-06			POFUT2	1.22221	0.0168487
CHD6	1.56659	9.44202e-05			PNISR	1.2221	0.0245944
PDLIM7	1.5664	0.000380158			ZNF621	1.22073	0.042582
SMARCD3	1.56534	0.0154027			PLEKHG3	1.21713	0.00330979
NPHP4	1.56359	0.00204616			ATRX	1.21513	0.0214403
ZUP1	1.5631	0.0105315			PGRMC2	1.21493	0.00306034
DDX11	1.56182	3.30696e-05			LYST	1.21413	0.0418562
STAT6	1.55974	4.40826e-06			ZMYM2	1.21191	0.00559299
CDCA3	1.55958	0.000422436			C1GALT1	1.21048	0.0249091
PAPLN	1.55859	0.00282714			COL27A1	1.20978	0.0209334
FNIP1	1.55747	0.00780213			FLNB	1.20688	0.00199448
PCGF3	1.55619	0.00102957			TGFBI	1.20684	0.000401552
PRKRIP1	1.55532	0.000278161			DMAP1	1.20568	0.0290475
MOV10	1.55405	4.76968e-05			LTBP4	1.20409	0.00498678
LINC01116	1.55259	0.0431284			CBLB	1.20138	0.0260826
PC	1.55085	2.61323e-05			ANO6	1.20082	0.0168242
CRYBG2	1.54948	0.000199609			ZBED2	1.19932	0.045951
FXYD3	1.54918	0.013054			SERINC5	1.19874	0.0136219
RASSF1	1.54612	0.016924			RUFY2	1.19594	0.0384447
ADCY7	1.5449	9.16459e-05			STRA6	1.19426	0.0147584
TRIM45	1.54319	0.0154027			CLMN	1.19221	0.00287497
GPATCH1	1.54305	0.0111776			KMT2E	1.19152	0.0116561
TRAM2	1.53972	0.00124784			PHF3	1.19145	0.00393478
ANKRD36	1.5393	0.044065			USP49	1.19127	0.0387591
ZFP36L1	1.538	1.13055e-05			NECTIN4	1.18927	0.0212875
SLC27A1	1.53775	0.0257951			MTFR1L	1.18911	0.0156643
ZNF266	1.53488	0.00429912			RSBN1	1.18872	0.0156643
PLXNB1	1.53458	5.39351e-05			TSC22D2	1.1864	0.0107217
ANXA8L1	1.53279	9.35041e-05			DDB2	1.18247	0.00489448
RNASET2	1.53273	0.0106334			FAM177A1	1.18228	0.0412244
PDXK	1.53271	5.80249e-06			ALDH3B1	1.18135	0.00573481
TRMU	1.53122	7.16267e-05			DENND2C	1.18113	0.0137336
VEGFB	1.53079	0.00190689			PLEKHA2	1.18062	0.0138035
WASHC1	1.52706	0.00311323			BCKDK	1.17961	0.0164599
UVSSA	1.52685	0.0155582			ARHGEF7	1.17918	0.00766934
DBF4B	1.52531	0.00762605			CIR1	1.17364	0.0264346
KIF3C	1.52423	0.0333966			BPTF	1.17073	0.00679665
GAK	1.52343	0.000104603			SETDB1	1.17026	0.0173663
AHSA2P	1.52314	0.00688399			LAMA4	1.16726	0.0156775
SRRM2	1.51567	2.34698e-05			ITGB4	1.16527	0.000976387
DIP2A	1.51459	0.000131901			GBP1	1.16518	0.00754912
UNC13D	1.51251	0.00277483			PPP1R21	1.16494	0.0404743
BTBD8	1.51239	0.0471583			GRAMD1C	1.16145	0.0210352
LINC00649	1.51167	0.0408581			ATP2B4	1.1586	0.00225888
PLEKHH3	1.51084	0.000601157			RRAGC	1.15705	0.0223134
ATN1	1.50941	3.10003e-05			ZBTB17	1.15525	0.0342205
GDPD2	1.5033	0.00859085			OXSR1	1.15332	0.0326807
EXOC3	1.50289	0.000485162			SIN3B	1.15142	0.0173864
SEMA6C	1.49942	0.0347792			STAT6	1.15013	0.0041224
HEATR6	1.49776	0.0032001			ARHGAP32	1.14394	0.00932333
ENOSF1	1.49692	0.00446398			ARHGEF16	1.14392	0.0250311
CEP290	1.4969	0.00107164			B4GALT4	1.14226	0.00540602
TMEM44	1.49658	0.000898711			SRSF11	1.14214	0.0466919
TCEAL9	1.49273	0.00301741			BTN2A1	1.14097	0.0348951
PCNT	1.4919	8.77639e-05			CSNK1E	1.14056	0.0221894
TANC2	1.49108	0.0020871			ZNF133	1.1396	0.0308467
DTX3	1.49091	0.00386421			KDM5B	1.13874	0.00249685
ZNF76	1.49009	0.00352663			SP140L	1.1374	0.0216314
CLEC2B	1.48804	0.00876003			NADSYN1	1.13468	0.0488279
CD27-AS1	1.48538	0.00191271			RABGGTA	1.1346	0.044064
JMJD6	1.48525	0.00409277			KLC4	1.13437	0.00640295
NAV1	1.48483	0.0216148			TBC1D15	1.1329	0.0239365
MORC3	1.48451	0.000413065			NISCH	1.13259	0.0173732
GRB7	1.48411	0.000164635			RHBDF2	1.13258	0.0167738
GTF3C2-AS2	1.48348	0.0379369			RBM5	1.13132	0.0100084
ADAM8	1.48114	0.0228247			ZBTB1	1.13092	0.0142227
ZGRF1	1.47891	0.0142865			RNF149	1.12483	0.0192262
MKNK2	1.47847	9.2411e-05			TBC1D8	1.12277	0.0198881
RLF	1.47736	0.00198358			TTF1	1.12234	0.0273745
DGKA	1.47726	0.000143576			UBAP1	1.12201	0.0139894
RRN3P3	1.47617	0.0490618			SERINC1	1.11988	0.00559299
WASH3P	1.47564	0.00846336			TSC1	1.11984	0.0184016
PLCG1	1.47562	0.000145933			GDI1	1.1179	0.0173864
IP6K2	1.47178	0.00328125			ATG12	1.11532	0.0174755
TENT5A	1.46891	0.0118737			UBE2C	1.11501	0.00650948
TUBG2	1.46824	0.00288224			SGSM2	1.11339	0.01248
SPATA20	1.46507	0.000167159			HEG1	1.11306	0.00754912
HSPG2	1.46489	0.000292895			MBTD1	1.11076	0.0276699
DUOXA1	1.4639	0.000571251			BRWD3	1.10817	0.029287
EFHC1	1.46024	0.00434356			CD44	1.10811	0.00164212
FAM219B	1.46016	0.000660589			DUOXA1	1.10775	0.0225878
C14orf132	1.45886	0.000998919			EXOC3	1.10718	0.0166624
TTF1	1.45801	0.00116852			TNIP1	1.10577	0.0161713
FST	1.45779	0.00530203			STAT2	1.10455	0.00472584
SH3TC1	1.4575	0.0227577			SF3B1	1.10423	0.00983319
SLX4	1.45722	0.0236524			LRRFIP1	1.10325	0.00829843
RHOT2	1.45673	3.04277e-05			BAZ2B	1.10245	0.0284281
HLA-F	1.45491	0.0210221			KIF16B	1.10189	0.0224994
RSRP1	1.45393	0.00907166			GADD45B	1.10187	0.0395002
MTFR1L	1.45327	0.00531977			CD27-AS1	1.10095	0.0490524
EME2	1.45196	0.00987076			DENND4C	1.10066	0.00720565
POLI	1.45143	0.0438508			TRIM56	1.0997	0.0159927
DNAAF9	1.44717	0.00970603			TNFAIP8	1.09874	0.0323544
ZNF274	1.44706	0.00486039			AP1G2	1.09818	0.0157885
POLR1D	1.44667	0.000259618			MYO9A	1.09617	0.0194859
ANKRD13B	1.44354	0.00307089			SORL1	1.09257	0.035183
FHIP1A	1.44239	0.0205182			CYTH2	1.0918	0.0198405
SETDB1	1.44229	0.00145542			CD109	1.08771	0.0142883
RBM5	1.44226	0.00029943			KIDINS220	1.08693	0.023637
RPL34	1.44186	0.000240424			SRGAP3	1.08692	0.0411017
RBM6	1.44136	0.000765617			EMP1	1.08576	0.00919395
TMEM259	1.43943	9.71674e-06			OSBPL1A	1.08484	0.0463218
FRMD4A	1.43908	0.0410108			SPG7	1.08411	0.0341962
MAFF	1.43646	0.00448476			MTUS1	1.07398	0.0136372
HMGA2	1.43491	0.0205313			MPI	1.07373	0.0321
ISYNA1	1.4344	0.0104407			TCF25	1.07291	0.0245944
PICK1	1.43383	0.000323582			CCHCR1	1.07145	0.0313702
WDR37	1.43323	0.000466919			DUSP10	1.07069	0.00848155
LINC00511	1.43305	0.000418991			KCNN4	1.064	0.00641775
HGS	1.43164	5.0143e-05			MBNL2	1.06215	0.0214403
FANK1	1.43147	0.031091			PC	1.06206	0.0140518
CWF19L2	1.42995	0.00350654			EXOC1	1.06113	0.0160065
TBC1D8	1.42953	0.00114054			TGFB1I1	1.06013	0.039838
LDHA	1.42764	1.0397e-05			ZNF185	1.05273	0.0339191
ABCB9	1.42702	0.0128608			DIP2C	1.05187	0.0487063
FN3KRP	1.42697	0.000633636			ARL4D	1.05051	0.0466919
DST	1.42569	5.18342e-05			KLF6	1.04902	0.00854539
HDAC6	1.42515	0.00167171			SRGAP2	1.04509	0.0274342
LYST	1.42487	0.0480094			PGAM1	1.04351	0.0467828
ANKRD36C	1.42486	0.0241898			PDXK	1.04346	0.0139655
ANKRD9	1.42444	0.000287114			NSRP1	1.04231	0.0450556
EVL	1.42275	0.00275807			GPRC5A	1.04047	0.00670539
C16orf74	1.42172	0.0174258			GBP2	1.03724	0.0411792
ARL14	1.42119	0.0499796			ABTB1	1.03702	0.00935474
METTL17	1.41993	0.000601157			UPP1	1.03519	0.0187849
TAFAZZIN	1.41888	0.00180366			ACTG1	1.03307	0.00306034
TRADD	1.4174	0.00679249			MBOAT2	1.03159	0.00941821
PHC1	1.41655	0.0473586			ANKRD11	1.03156	0.032441
TRPT1	1.41608	0.00698946			USP8	1.03141	0.0273641
CROCCP2	1.41473	0.00277483			ETS2	1.03045	0.0152377
ZNF830	1.41458	0.00374552			PCF11	1.02981	0.0384233
PPP1R15A	1.41447	7.30987e-05			PBXIP1	1.02868	0.0403806
GTF2IP20	1.41441	0.0201154			MYLK	1.02595	0.0419279
LRP4	1.41396	0.00926085			PPP1R15A	1.02559	0.0081327
QSOX1	1.41276	0.000352038			SNAI2	1.02066	0.0366186
RAB40C	1.41249	0.000563754			VAT1	1.02052	0.042297
ZNF276	1.41188	0.00356555			BLCAP	1.01785	0.00602264
TCF7L1	1.41175	0.0150229			TNS4	1.01589	0.0106867
NPEPPS	1.41096	5.69444e-05			PXDC1	1.01361	0.0229078
WDR59	1.40995	0.000623311			USP31	1.01113	0.0348796
RBPJ	1.40689	0.00268597			TMC6	1.01046	0.0403493
SZT2	1.40561	0.0035105			CUL7	1.00727	0.0276699
CBFA2T2	1.4045	0.000977469			METTL17	1.00719	0.0428283
CXXC1	1.40286	0.000766144			CUL4B	1.00593	0.0206055
THUMPD2	1.40154	0.0215783			SDCBP	1.00382	0.0161709
SNHG6	1.39835	0.00215462			WDR6	1.00005	0.0201636
INTS11	1.39761	6.02051e-05			SFPQ	-1.0049	0.0115732
TCIRG1	1.39711	0.000344518			BAG3	-1.00589	0.0339191
CSTPP1	1.39696	0.00144265			SULF2	-1.008	0.0342487
PTGS1	1.39472	0.0010172			SRSF2	-1.01086	0.01248
GPR153	1.39437	0.049297			PDIA4	-1.01984	0.0144909
ZBTB20	1.39415	0.047491			CYC1	-1.02188	0.0260826
RSPH3	1.39365	0.00393745			CS	-1.02351	0.0475744
GTF2IRD1	1.3913	0.00315738			PYGB	-1.02585	0.0479354
ARMCX6	1.38997	0.0389435			DGKZ	-1.02764	0.0477388
TMC6	1.38933	0.0021746			MAP4	-1.03443	0.0392328
KIAA0319L	1.38914	0.00110352			ZFAND5	-1.03526	0.0214617
NMNAT3	1.388	0.0223552			PTPRU	-1.03792	0.0429287
ZNF436	1.3861	0.0152082			RABL6	-1.03881	0.0134765
COPS7B	1.38427	0.00646679			PPP6R2	-1.03914	0.0288952
CIT	1.38408	0.00830172			YWHAB	-1.0415	0.00707801
ZBTB25	1.37985	0.0303122			NUTF2	-1.04281	0.0319504
UBE2B	1.37871	0.000612072			HNRNPA2B1	-1.04616	0.00727783
MYO9B	1.37861	0.00119168			ARSI	-1.0462	0.032873
FAM83G	1.37664	0.0324091			RTRAF	-1.04902	0.0205979
DHX38	1.37611	0.000180921			DNAJC11	-1.05069	0.0368114
PIGZ	1.37504	0.018442			SCYL1	-1.05073	0.0351488
ATG16L2	1.37256	0.0470757			NCKAP1	-1.05257	0.0348951
ARAP1	1.36996	0.00017366			WDR82	-1.05378	0.0347398
WDR45B	1.36914	0.000272946			MYCBP2	-1.05635	0.0377834
TPM2	1.36748	0.000250959			CSNK1G2	-1.05963	0.0400917
SPAG5	1.36731	0.000861983			NUDC	-1.06062	0.0107217
CRKL	1.36547	0.00940411			GPX2	-1.06108	0.0192875
UPF2	1.36482	0.00112999			ZFP36L2	-1.0622	0.0228447
NUP85	1.36228	0.000411624			PSMD12	-1.06265	0.0167645
RCCD1	1.35474	0.00445693			BRD3	-1.0633	0.0489555
CABIN1	1.35413	0.00107			TAOK2	-1.0637	0.0419911
CASP9	1.35328	0.0343292			RAN	-1.07244	0.00621347
UBC	1.34962	3.21693e-05			SET	-1.07368	0.00388153
RNF113A	1.34931	0.0205469			ME1	-1.07429	0.0484546
BCKDK	1.34825	0.00648153			CHP1	-1.07841	0.0339508
DCAF5	1.34478	0.00145802			CEBPB	-1.07982	0.0156343
SEC14L2	1.34477	0.0370869			CCT2	-1.08045	0.0322214
PRKAB2	1.34424	0.0043315			MOGS	-1.08339	0.0425869
AKAP10	1.34231	0.012925			CTCF	-1.08372	0.0412244
NPC1	1.34062	0.00163281			PNRC2	-1.08677	0.0458253
RTL8A	1.34047	0.0129786			RWDD1	-1.09016	0.0445494
NR1H3	1.33953	0.0226687			CALU	-1.09217	0.0299959
EML3	1.33804	0.000741014			PSMA7	-1.09934	0.00305127
PPIL3	1.33573	0.0245083			GLRX5	-1.09951	0.0298938
PFKL	1.3356	0.00116639			JUNB	-1.10008	0.030113
PISD	1.33327	0.00414885			ATP1A1	-1.10228	0.00793585
PRKD2	1.33255	0.00393698			HSPA9	-1.10425	0.00509974
ANXA8	1.3298	0.00120294			TMX2	-1.10881	0.0295524
KCNK6	1.32732	0.00421621			ZYX	-1.11227	0.0109164
ATXN2L	1.32709	0.000271153			PSMD7	-1.11301	0.0121058
SLC26A6	1.32542	0.0202063			AGPAT3	-1.11704	0.0353712
OSMR	1.32367	0.0179062			H2AZ1	-1.11913	0.00212426
ANKLE2	1.3218	0.000418991			AURKB	-1.11952	0.0438557
GPI	1.32111	0.000217888			G3BP1	-1.12021	0.0171389
KIAA2026	1.31899	0.00702641			MDFI	-1.12196	0.0316999
PPIL2	1.3184	0.00149503			FAM234A	-1.12237	0.0157004
FLNA	1.31826	0.0230723			SNU13	-1.12238	0.0124346
MRPL33	1.31819	0.017624			ALDH1A1	-1.12328	0.0239608
LAMB3	1.31084	0.000977469			STRAP	-1.12352	0.0143397
VRK3	1.30772	0.00591669			ULK3	-1.12475	0.0415854
USP40	1.3075	0.00111821			EHMT1	-1.12537	0.048912
DDX39A	1.30719	0.00286373			RBM12	-1.12604	0.0483412
ANKS3	1.30603	0.0187042			IPO7	-1.12774	0.0231941
PIK3CD	1.30241	0.0353241			TMEM167A	-1.1285	0.0421071
NECTIN4	1.30144	0.00348583			DDX56	-1.12862	0.0341962
FHIP1B	1.30054	0.00719578			ZNF664	-1.13055	0.0168827
GRHL1	1.30052	0.0490618			KMT2D	-1.13241	0.023039
STARD3	1.30027	0.00249196			SNRPF	-1.13398	0.0339191
C1orf159	1.2999	0.0116091			PSMB6	-1.13534	0.0258835
RHBDF2	1.29919	0.00777157			HNRNPA3	-1.13737	0.00259215
ZNF318	1.29894	0.00246018			SSNA1	-1.13838	0.0419279
TMSB10	1.29775	0.0028175			MCM2	-1.1405	0.0316933
ZSWIM8	1.29654	0.00456117			PKP4	-1.14088	0.0171144
PROSER2	1.29583	0.0125715			DYNC2I2	-1.14106	0.00766934
ABCD4	1.29487	0.00593203			MCL1	-1.14107	0.0142253
OTUD1	1.29485	0.00191494			XPO7	-1.14201	0.0396953
RAB9A	1.29395	0.0212806			PITPNB	-1.14293	0.0417444
ENGASE	1.29348	0.00613415			PSME2	-1.14334	0.00788314
STK10	1.29308	0.0440982			POLR2K	-1.1441	0.0454142
PNRC1	1.29082	0.00780075			PSMG1	-1.14741	0.0491151
KDM5B	1.28949	0.00055937			SLC2A4RG	-1.14983	0.00998318
PABPN1	1.28877	0.0316188			PSMA4	-1.15004	0.00322215
SETD5	1.28345	0.00203033			CLDN4	-1.15187	0.0154592
PPFIBP1	1.2811	0.0139997			KDELR2	-1.15309	0.00840781
MAST2	1.27834	0.0102503			UCHL5	-1.15545	0.0314094
SH3PXD2A	1.27487	0.00204616			SPTBN2	-1.15651	0.0202221
ACTG1	1.27479	0.000420217			FOXM1	-1.15749	0.0206479
D2HGDH	1.27469	0.00991311			TMEM183A	-1.1577	0.0336897
DOCK5	1.27462	0.00429912			PLPBP	-1.15813	0.0245236
CCDC9	1.27355	0.0319326			MSH2	-1.16137	0.0403493
PTPN12	1.27067	0.00443737			EPHA1	-1.16237	0.034639
RBIS	1.26955	0.0232356			ILF3	-1.16765	0.00949148
HR	1.26906	0.00307794			MACROH2A1	-1.16838	0.00265572
HSD17B7	1.26863	0.0224608			TRIM28	-1.16843	0.00450882
PLD2	1.26824	0.00692823			DNAJC3	-1.17015	0.0292941
PNPLA2	1.26792	0.00498521			ENOPH1	-1.17042	0.029739
SYTL1	1.26718	0.00179973			DCAF13	-1.17092	0.0276699
PFDN4	1.26605	0.00827935			UFD1	-1.17202	0.0104913
OFD1	1.26374	0.0145307			ZC3H18	-1.17366	0.0211714
MYL9	1.26363	0.00622515			MRPL47	-1.17476	0.0202064
BHLHE40	1.2633	0.000545609			EI24	-1.17515	0.00976672
KIZ	1.26329	0.0251355			UBE2J2	-1.17517	0.0253052
ANKRD26	1.26278	0.0169539			UBE2S	-1.17579	0.00784849
POGZ	1.2624	0.0101921			AZIN1	-1.17932	0.0146672
PGRMC2	1.2605	0.0040259			CPSF6	-1.1803	0.00897473
ARHGAP32	1.26042	0.00812647			TSN	-1.18051	0.0149232
GAS5	1.25907	0.00124501			GCLC	-1.18054	0.0109164
SRRM1	1.25862	0.00333225			ABCC10	-1.18152	0.0236649
YJU2B	1.25843	0.0238693			TELO2	-1.18221	0.00911348
CEP135	1.2584	0.0397897			DNAJC5	-1.1828	0.0121213
CACNB3	1.25833	0.0223018			MRPL18	-1.18654	0.026814
ATG14	1.25817	0.0080397			PACSIN3	-1.18724	0.0204127
PRPF4B	1.25751	0.00183679			LBR	-1.18915	0.0102608
SERPINB2	1.25418	0.0237182			QTRT2	-1.19081	0.0470248
ARHGEF10L	1.25367	0.00283819			GORASP2	-1.193	0.0234965
DAGLB	1.25191	0.020419			AKT1	-1.19354	0.00506755
TMEM41B	1.25158	0.0123543			RCC1	-1.19466	0.00393654
CALD1	1.2496	0.00272254			ECI1	-1.19479	0.00877834
SIRT7	1.24791	0.00277369			RFC4	-1.19622	0.0119865
SPEG	1.24747	0.0238792			LAS1L	-1.19651	0.0230981
PPP2R2D	1.24396	0.00499995			FAM168B	-1.1989	0.0483412
KCP	1.24335	0.0215351			RBM14	-1.19983	0.0170809
DDX41	1.24208	0.00346062			MCM7	-1.20034	0.0166203
DAAM1	1.2419	0.00434369			CSTF3	-1.20064	0.0195542
FBXL12	1.2417	0.0447365			UBE2L3	-1.20118	0.00461264
WDR13	1.24116	0.00252523			ORC6	-1.20447	0.035284
MED15	1.24077	0.00132658			SYNCRIP	-1.20521	0.00364758
RRAS	1.23727	0.0187042			EBNA1BP2	-1.20523	0.00541916
PI4KA	1.23677	0.00787625			DHX29	-1.2064	0.0242434
FUT3	1.23672	0.0389628			IDH1	-1.20798	0.00533785
EPS8L2	1.23643	0.000373599			PPP6R1	-1.20986	0.0403493
RAD54L	1.23582	0.00777284			MRPL16	-1.20995	0.0140104
ATRX	1.23373	0.00428919			ATF7IP	-1.21009	0.0392624
MARK4	1.23305	0.00476755			ARL2	-1.2104	0.0464916
MRPS17	1.2312	0.0271059			RNF220	-1.21058	0.0204844
IFT140	1.23067	0.0320467			NCL	-1.2108	0.000888416
DROSHA	1.23033	0.00450251			STRBP	-1.21238	0.0371978
UBE3B	1.23028	0.00844657			TAOK1	-1.2134	0.0440126
JAG2	1.22994	0.00185207			MCCC2	-1.21497	0.0488965
TJAP1	1.22964	0.00106264			PPP2CA	-1.21521	0.00311653
FADS3	1.22902	0.00741815			SIVA1	-1.2164	0.00930037
BCAR3	1.22888	0.0111307			MAFG	-1.2165	0.0294857
VTI1A	1.22727	0.03571			ZDHHC5	-1.21687	0.00540602
FAM177A1	1.22725	0.0140206			PA2G4	-1.21864	0.00237626
CCDC57	1.22544	0.00807998			BAZ1A	-1.22021	0.0123456
DEPDC5	1.22527	0.0370168			CCT7	-1.22242	0.00648361
TUFT1	1.22495	0.00955885			SMIM14	-1.22358	0.037726
MBD1	1.22492	0.00849193			POLR1F	-1.22365	0.0464549
LONP1	1.22426	0.00953175			TACO1	-1.22395	0.0422015
MIGA2	1.22236	0.00720895			HSPA5	-1.22555	0.000909514
TMEM63A	1.22084	0.0204439			MTHFD1	-1.22581	0.00371935
KRT10-AS1	1.22064	0.0449431			VRK1	-1.2275	0.0268375
UCKL1	1.2196	0.00357916			MCRS1	-1.22756	0.0214617
MROH1	1.21944	0.00607027			BCR	-1.22837	0.0382797
SREBF1	1.21891	0.000781663			MRPS26	-1.22957	0.00646561
KDM2B	1.21815	0.0376999			RPA2	-1.23579	0.0357815
TMEM184A	1.2181	0.0191683			HTATSF1	-1.23599	0.00817842
LIG1	1.21658	0.00439796			SURF4	-1.23748	0.012412
PROSER3	1.21556	0.0395031			ENAH	-1.23759	0.0159225
HMG20B	1.21434	0.00379206			MAPK12	-1.23859	0.0341848
PIGG	1.21325	0.0215351			CDK9	-1.23923	0.0105732
COMMD6	1.2098	0.0178488			PSMB2	-1.23945	0.00199478
SMYD2	1.20966	0.0194911			MRPL17	-1.24177	0.0138035
GALE	1.20934	0.00465067			MVK	-1.24185	0.0332704
ACP5	1.20767	0.030277			AHCTF1	-1.24441	0.00859465
TOGARAM1	1.2075	0.0341246			CCT3	-1.24453	0.000845885
PHPT1	1.2069	0.00736095			SEC61A1	-1.24562	0.00150267
PARP2	1.20662	0.00621539			POFUT1	-1.24761	0.0332756
BRD8	1.20624	0.00202202			TMEM147	-1.24871	0.0328209
ANAPC2	1.20522	0.0064627			PSMC3	-1.24883	0.00232249
OGA	1.20477	0.0021637			ETF1	-1.24929	0.0164739
PLOD3	1.20401	0.0108314			KIF2A	-1.2494	0.0379307
FAM219A	1.20344	0.0381984			PPIF	-1.24976	0.0239608
ACSS2	1.20336	0.00543833			PRELID1	-1.25029	0.00926001
PHYKPL	1.20271	0.0273028			XRCC5	-1.252	0.00512727
FNBP4	1.20042	0.00903036			CMTM4	-1.25273	0.0452737
FAM83B	1.19993	0.0220266			GLYR1	-1.2533	0.00806458
SREK1IP1	1.19977	0.0186118			GBA2	-1.25331	0.0332511
SUPT5H	1.19846	0.00198386			DYNLL1	-1.25397	0.00211537
CARHSP1	1.19795	0.00627658			CLUH	-1.255	0.0143043
ST3GAL4	1.19726	0.0198417			MPZL1	-1.25631	0.0136839
CCHCR1	1.19654	0.0130211			CCT6A	-1.258	0.000528796
LUC7L	1.19339	0.0126003			SNRNP25	-1.25826	0.0239151
PARP6	1.19195	0.00696763			ATG13	-1.25897	0.0314957
CBLC	1.1894	0.030004			TM4SF1	-1.26285	0.0113479
FAM83A	1.18826	0.00190789			GINS2	-1.26321	0.0233917
RHPN2	1.18597	0.0296701			ZNF512B	-1.26323	0.0146216
GTPBP2	1.18484	0.00191839			NDUFS7	-1.2649	0.0219126
TNNT1	1.18324	0.0140897			VMA21	-1.26553	0.0229383
TRMT1	1.18268	0.00787625			GINS1	-1.26616	0.0171124
GRIPAP1	1.18124	0.00712651			LYAR	-1.26628	0.0414859
ECHDC2	1.17976	0.0078471			TRIM47	-1.2667	0.0418562
FBXO42	1.17918	0.0157222			ZNFX1	-1.2686	0.0069571
IKBKB	1.17765	0.0150906			BLMH	-1.26912	0.0242064
DDRGK1	1.17721	0.00737053			DCTD	-1.26981	0.0212875
GRPEL2	1.1765	0.0489752			B4GALT5	-1.27066	0.00859465
SLC25A37	1.17474	0.00746535			SNHG1	-1.27075	0.0113159
MUS81	1.17332	0.0220266			TMPO	-1.27177	0.0041224
PCSK7	1.173	0.036631			NUDT3	-1.27182	0.0128374
BOLA3	1.17279	0.0438103			EFR3A	-1.27197	0.0189063
ELL2	1.17264	0.0229974			XBP1	-1.27279	0.00826773
SMURF1	1.17225	0.0095396			FUBP1	-1.27347	0.00667626
MKNK1	1.17008	0.0143309			JMJD8	-1.2737	0.0124346
PTPN3	1.16888	0.0297317			TIMM23	-1.27646	0.0170617
PCF11	1.16865	0.0248867			CDC42EP4	-1.27737	0.0271452
TNK2	1.16577	0.00143434			TFRC	-1.27796	0.00733223
ZMYM2	1.16492	0.0209596			BRI3BP	-1.27854	0.0299863
PIM3	1.16481	0.0069187			RIOK1	-1.27923	0.0458053
HELZ	1.16335	0.0149918			ALDH16A1	-1.28017	0.0156643
ACCS	1.16334	0.0297205			EZH2	-1.28043	0.0212519
ELP1	1.16302	0.0187042			NAXE	-1.28052	0.0134644
ANKRD11	1.16088	0.00160725			PGD	-1.28055	0.00145237
S100A10	1.15807	0.00409833			NT5DC2	-1.28244	0.0351488
EXOC1	1.15591	0.0100141			RRP7A	-1.28317	0.0115732
OXSR1	1.15563	0.0448064			ZFP36	-1.28437	0.0276515
HOXD9	1.15507	0.0454714			ARPIN	-1.28589	0.0384579
NKTR	1.15506	0.027605			EXOSC2	-1.28823	0.0298938
ARHGEF1	1.15434	0.00174142			SLC25A39	-1.29026	0.00104509
MPRIP	1.15196	0.00169907			DARS2	-1.29146	0.0192162
ZNF133	1.15141	0.0149918			KMT5A	-1.29254	0.0458483
FEM1B	1.15136	0.00849193			CDR2L	-1.29333	0.0302568
HECTD4	1.15048	0.0259275			PTPN18	-1.2943	0.0295728
HAUS5	1.14899	0.0304387			NDUFS1	-1.29457	0.0112569
CUL9	1.14836	0.00318329			MRPL19	-1.29493	0.0354765
TRIO	1.14808	0.0151045			LRRC8D	-1.29627	0.0196174
PLAUR	1.14779	0.0277104			CYSTM1	-1.29719	0.0421071
ARSA	1.14702	0.049297			CDC45	-1.30049	0.0452999
GPR108	1.14691	0.0449431			FKBP4	-1.3012	0.0179779
SP140L	1.1467	0.0270031			CLOCK	-1.30365	0.0102202
TROAP	1.1436	0.0154027			KPNA1	-1.30545	0.00405497
RPL35A	1.14222	0.00160725			G3BP2	-1.30733	0.0384233
ZC3H12A	1.14123	0.0168714			TMCO4	-1.30834	0.0470979
DPP7	1.14062	0.0113063			ATG2B	-1.30868	0.0491898
GOLGB1	1.1404	0.00344974			DDAH1	-1.31068	0.0490075
CCDC88A	1.13887	0.0212949			ZWILCH	-1.31209	0.0218115
OSBPL3	1.13868	0.0205996			GPT2	-1.31545	0.0172553
MIX23	1.13669	0.0167352			TYSND1	-1.3168	0.0428066
TBC1D9B	1.13581	0.0115731			WNK1	-1.317	0.0073236
CARD11	1.1356	0.0361237			DHX9	-1.3177	0.00160637
DLGAP4	1.12982	0.0106227			NAE1	-1.32032	0.00701028
PIEZO1	1.12973	0.0057932			CSTF2	-1.32473	0.0373207
EFHD2	1.12903	0.00112982			HSD17B4	-1.3298	0.00368954
LSM6	1.12815	0.0281385			ABCD3	-1.32992	0.0139655
RSF1	1.12728	0.0209847			PSMC2	-1.33011	0.00629454
CLDND1	1.12526	0.0240112			NAA50	-1.33207	0.00629454
ARTN	1.12462	0.00421086			ATP5MC1	-1.3326	0.00539889
TNS4	1.12344	0.00717573			CNOT6	-1.3337	0.0280642
ARHGEF2	1.12147	0.021614			EARS2	-1.33467	0.0378904
XAB2	1.12096	0.0122773			RDH11	-1.33526	0.00627494
MED12	1.11977	0.0216935			TFAP4	-1.33667	0.0467042
LINC01503	1.11976	0.0236524			DYNLL2	-1.33718	0.0139208
DDB2	1.1176	0.0158182			EHD4	-1.33777	0.00736026
SNRNP70	1.11724	0.00165055			EXTL3	-1.33818	0.00662509
LMTK3	1.11617	0.030572			ERF	-1.33875	0.0450738
SNHG7	1.11443	0.0428679			NABP2	-1.33996	0.0239608
PTPN23	1.11429	0.0441126			PSMA3	-1.34235	0.00138615
UBE2I	1.1141	0.00163356			ATXN7L3	-1.34429	0.0298823
ZMIZ2	1.11188	0.0198333			IER2	-1.34444	0.00061686
BPTF	1.11151	0.00490009			MTFR1	-1.34606	0.0497199
NELFCD	1.11106	0.00409277			UBE3C	-1.34611	0.0243635
CHEK2	1.10665	0.0331499			RPAP3	-1.34709	0.0191702
CC2D1A	1.10609	0.0108097			SEPTIN11	-1.34728	0.0193161
RBM19	1.10155	0.0499796			NFYB	-1.34808	0.0426125
PIH1D1	1.1003	0.00709144			VBP1	-1.34861	0.0206479
SNRPE	1.09875	0.00614387			GK5	-1.34974	0.0166624
ARRDC3	1.09717	0.0449431			TRAF7	-1.35049	0.00122999
LASTR	1.09675	0.0281385			NFKB1	-1.35082	0.0453107
DNM2	1.0951	0.00482367			SPTSSA	-1.35286	0.0416561
SRSF11	1.09482	0.0248867			UBE2J1	-1.35476	0.00587325
MEX3D	1.09435	0.0277968			EXOSC1	-1.35483	0.0245944
SRGAP2	1.09411	0.0172281			DHX8	-1.35577	0.0141657
PXN	1.0904	0.00332625			GSPT1	-1.35675	0.00666145
UNC45A	1.08787	0.00967729			PDHB	-1.35793	0.0198881
CRIP2	1.08772	0.017802			KIF1C	-1.35905	0.0054822
TNIP2	1.08698	0.028144			WDR74	-1.35913	0.00644165
IGF2BP2	1.08638	0.00403914			ANAPC13	-1.35968	0.0173953
ZDHHC7	1.0856	0.00287774			CNP	-1.35995	0.0110151
IFT122	1.08266	0.0140851			PARP12	-1.36089	0.0172553
CYTH1	1.08069	0.0309105			PRKDC	-1.36103	0.0127637
KMT2E	1.08051	0.0212191			HMGCR	-1.36171	0.0034012
COX7C	1.07902	0.0132709			RANBP1	-1.3633	0.000380243
BAZ2B	1.07753	0.0354517			NCOA7	-1.36727	0.0025546
MAFK	1.07695	0.0353241			NSUN2	-1.368	0.0104277
PPP1R12C	1.07671	0.00590849			WDR53	-1.36809	0.0314957
SMAD3	1.07454	0.00403048			IWS1	-1.37101	0.00938794
TGFBI	1.07104	0.00181728			THEM6	-1.37552	0.0191775
NAXD	1.07005	0.0134578			SCARA3	-1.37644	0.0016468
PKP3	1.06808	0.00235541			ZNF32	-1.37689	0.0460005
SFT2D1	1.06202	0.0259431			FOXK2	-1.37724	0.00619979
CDC37	1.0618	0.00338422			HDAC7	-1.37757	0.00381827
NDUFB3	1.06167	0.0484389			IMP4	-1.38018	0.0156643
PATJ	1.05983	0.0137925			GTPBP4	-1.38043	0.00970323
UPP1	1.05777	0.0374931			HNRNPR	-1.38259	0.000433488
TBCA	1.05676	0.00905928			OAS3	-1.38315	0.00667626
EGFR	1.05652	0.00286373			SLC7A1	-1.38333	0.0373235
STX4	1.0517	0.0182272			MCMBP	-1.38501	0.00576512
CERS5	1.05121	0.0476784			SNRPG	-1.38501	0.00740076
TIAL1	1.05072	0.00966837			USP5	-1.38527	0.0136219
CLMN	1.0481	0.0168698			NADK	-1.38601	0.0472043
FZR1	1.04743	0.0408839			DNAJC9	-1.38602	0.00249462
MMS19	1.04618	0.0201154			EMC8	-1.38854	0.0204127
ITGB4	1.04617	0.00304288			LSM4	-1.38992	0.00149408
WBP2	1.04602	0.00680657			RECQL4	-1.39197	0.00667626
WDR90	1.04505	0.00849193			ME2	-1.39353	0.016517
TM9SF4	1.04399	0.0279318			CDK2AP2	-1.39397	0.00688016
EIF1	1.04398	0.00263302			PASK	-1.39454	0.023039
RNF213	1.04265	0.0222602			CBFB	-1.39536	0.0136219
MAGED2	1.04007	0.0308021			ELAVL1	-1.39553	0.0132244
PIDD1	1.03983	0.0399876			MRPS16	-1.39837	0.00341945
LIMK2	1.03392	0.0233768			DHFR	-1.39867	0.00559299
RIOK3	1.03204	0.00945999			HMGB1	-1.40169	0.000332145
GSE1	1.03186	0.0319126			BRD1	-1.40527	0.0168667
DRAP1	1.02654	0.00717803			ISG20L2	-1.40544	0.00302067
BAIAP2L1	1.02067	0.0240189			ADAR	-1.40576	0.0120461
RBM25	1.01493	0.0355876			FGD5-AS1	-1.40831	0.0118814
BTG1	1.00953	0.0263379			TNFRSF21	-1.40839	0.000194849
COL17A1	1.00951	0.00373801			PPA2	-1.41101	0.0144343
TUBGCP6	1.00692	0.0235205			FBXL18	-1.41187	0.0450616
WASHC2C	1.00671	0.0483713			SECTM1	-1.41188	0.00806458
TRIP10	1.00588	0.028993			MRPS23	-1.41329	0.0087735
LAMA3	1.00402	0.00922789			FBXO45	-1.4137	0.0411188
CSDE1	-1.0003	0.0466483			EIF4G1	-1.41414	0.00224363
PTGFRN	-1.00346	0.041291			ID1	-1.41523	0.00513039
MRPL3	-1.00484	0.023426			PTPN11	-1.41604	0.00522712
FAM120A	-1.01094	0.0212645			ADCY3	-1.41767	0.0407841
ZMIZ1	-1.01141	0.0251124			TWF1	-1.41771	0.00298325
CPSF6	-1.01363	0.0406166			WDR3	-1.41819	0.0172655
HMGB3	-1.01536	0.0435057			TIMM50	-1.41848	0.014007
ARF1	-1.01654	0.0125715			MTHFD2	-1.41881	0.00602264
SF3A3	-1.02076	0.0417174			G6PD	-1.41918	0.00194905
HNRNPU	-1.02377	0.0182159			G6PC3	-1.41962	0.02533
HNRNPK	-1.02681	0.0100597			ENSG00000284976	-1.42295	0.0339541
PSAP	-1.02905	0.0101623			GBP4	-1.42621	0.00859465
LSM4	-1.0319	0.0384401			TP53	-1.42696	0.00859465
PRDX6	-1.03252	0.0152494			BLOC1S2	-1.42836	0.0314094
SFPQ	-1.03365	0.006469			PAFAH1B2	-1.43062	0.0125068
TSC22D3	-1.03455	0.0108252			ACAT2	-1.43134	0.00116857
PHB2	-1.03903	0.0229974			TRIM37	-1.43322	0.0347398
LRP10	-1.03923	0.0299109			NR2F6	-1.43509	0.00341605
ATP6V1A	-1.04273	0.0263379			TIMELESS	-1.43661	0.0067477
RETREG3	-1.04394	0.0454038			NIN	-1.43766	0.00736271
PSMD13	-1.04539	0.0209596			CYB561	-1.43887	0.00483394
APEX1	-1.04623	0.0193025			NARS1	-1.44011	0.000541546
SQLE	-1.04795	0.0226511			NFIA	-1.44063	0.0198351
IGFBP6	-1.04881	0.0113895			CLIP1	-1.44119	0.00249462
GNPDA1	-1.0556	0.0436973			RBBP4	-1.44343	0.000362616
NCKAP1	-1.0566	0.0252855			SECISBP2	-1.44347	0.0299959
RPL15	-1.05734	0.0141092			ZNF362	-1.44506	0.0103519
GARS1	-1.05888	0.0483422			CAPN15	-1.44533	0.00903234
SEPTIN2	-1.06151	0.00882288			NUP210	-1.4457	0.0127637
MCL1	-1.06179	0.0359014			TBL3	-1.45117	0.0157173
PA2G4	-1.06258	0.0209847			SNRPD1	-1.45213	0.00079691
DDX5	-1.06279	0.00676785			ARFRP1	-1.45353	0.0186494
MRPS10	-1.06372	0.0171378			CDC37L1	-1.4559	0.0331639
TFRC	-1.06593	0.0297205			RTCB	-1.45613	0.0201109
RPN1	-1.06945	0.0187283			CROT	-1.45615	0.0272197
PSMD12	-1.07045	0.0223797			RPTOR	-1.45789	0.0110178
PFN2	-1.07239	0.0113604			NUDT16	-1.45827	0.0154453
EIF3I	-1.07311	0.00780075			GGCT	-1.45941	0.0298938
RHOA	-1.07415	0.0175472			MEGF8	-1.45994	0.0072927
EIF3K	-1.07443	0.0401172			APIP	-1.46073	0.0217611
GIPC1	-1.07694	0.0235688			BCL7A	-1.46077	0.0419279
SET	-1.07844	0.0107048			ARPC5L	-1.46108	0.0204867
PSMD1	-1.07982	0.0137082			TAF6L	-1.4619	0.0370941
G3BP1	-1.08087	0.030152			PIGX	-1.46213	0.0123456
LARP1	-1.08366	0.019824			FADS1	-1.46337	0.00393829
GSTP1	-1.08555	0.0203424			NAA60	-1.46638	0.00559299
MRPS16	-1.08574	0.0399144			PAK1IP1	-1.46708	0.0485656
KIF20A	-1.08901	0.0349997			GINS3	-1.46994	0.0470811
IFI16	-1.09048	0.0127173			CDCA7	-1.47037	0.00819961
BZW2	-1.09248	0.0335322			MTCH2	-1.47361	0.0025699
UNC5B	-1.09258	0.0236447			ATP6V0B	-1.47404	0.000308492
NUP50	-1.0953	0.0114909			UBTF	-1.47594	0.00150101
CCT3	-1.09736	0.00720895			EIF3J	-1.47777	0.000220099
BAG3	-1.09889	0.0203424			CNOT9	-1.47823	0.00221251
MRTO4	-1.09964	0.0240078			CAMKK2	-1.47844	0.0304964
RAB5B	-1.10016	0.0206896			BOP1	-1.47982	0.00839298
TRAF4	-1.101	0.0203424			GINS4	-1.47991	0.0240532
HNRNPA0	-1.10306	0.014112			MED18	-1.48038	0.0219886
CAT	-1.10364	0.0436973			XPOT	-1.48238	0.00318927
YWHAG	-1.10425	0.0232366			EXOSC6	-1.4825	0.0125347
UBAC2	-1.1098	0.0381932			KIF5B	-1.48265	7.96723e-05
SZRD1	-1.11824	0.0262184			POLDIP2	-1.48334	0.00316558
ISG20L2	-1.11827	0.0341304			CASP3	-1.48411	0.0179115
ATP5F1D	-1.12041	0.0305784			PPM1G	-1.48556	0.000411359
SMU1	-1.12057	0.0268164			SETD7	-1.48605	0.0107074
ANKRD13A	-1.1215	0.0470757			NOM1	-1.48631	0.029822
FASN	-1.12389	0.00352108			PAXX	-1.48687	0.0138634
MDH2	-1.12488	0.0400856			AP3M1	-1.48718	0.0202565
MCM7	-1.12672	0.0196405			FADD	-1.48739	0.00389123
CMPK1	-1.12722	0.0172281			SELENON	-1.48986	0.00840781
PRPS2	-1.13432	0.0426166			THAP4	-1.49056	0.0140595
MTPN	-1.13472	0.0234934			POP1	-1.49086	0.0294651
S100A16	-1.13562	0.0021477			KREMEN1	-1.49157	0.00295499
SEPTIN9	-1.13598	0.0345527			CYB561A3	-1.49879	0.0104226
PRDX5	-1.13849	0.00628898			CLPTM1L	-1.49928	0.024265
ZNF664	-1.13868	0.0332361			HNRNPF	-1.49958	0.000347618
ATG3	-1.1414	0.0187042			TRIB3	-1.49959	0.0265864
NUP98	-1.14184	0.0291305			MAZ	-1.50386	0.000337025
TFDP1	-1.14265	0.0136603			RCN2	-1.50917	0.00494115
PDCD4	-1.14276	0.0220266			MIDN	-1.50943	0.00199448
TMX2	-1.14352	0.0419848			UBN1	-1.51033	0.00558568
UFD1	-1.14519	0.0213161			NBN	-1.51037	0.00522404
AHCY	-1.14584	0.0165925			TEAD3	-1.51169	0.0341962
NIBAN1	-1.15024	0.016924			LSG1	-1.51302	0.00265414
SDC4	-1.15037	0.00356995			MRPL20	-1.51313	0.00212426
ATXN10	-1.15183	0.00995175			NAA40	-1.51329	0.00680058
FADS1	-1.15509	0.029532			FBXW2	-1.51361	0.00602264
RNPEP	-1.15718	0.0128608			NCS1	-1.51417	0.0266493
UBE2K	-1.1572	0.0389623			COPRS	-1.51503	0.0172963
IPO7	-1.15933	0.0204215			TFDP1	-1.51909	0.000392932
BST2	-1.15939	0.0264258			STIP1	-1.52039	0.000216957
COBLL1	-1.16139	0.0397897			GART	-1.52091	0.0241942
DCXR	-1.16222	0.035941			DNMT1	-1.52118	0.00287497
RAB1B	-1.16263	0.0112218			SEPHS2	-1.5218	0.00237796
HNRNPR	-1.16273	0.00581516			NUDT5	-1.52278	0.00110995
GPSM2	-1.16285	0.0400856			WIZ	-1.52345	0.0467042
PPCS	-1.16319	0.0353241			SEC23B	-1.52368	0.0152918
RABGAP1L	-1.17021	0.0332228			SPCS3	-1.52568	0.000978442
APOBEC3C	-1.17147	0.0137963			PSMC4	-1.52618	0.000900894
SLCO3A1	-1.17257	0.013983			POMGNT1	-1.52647	0.0107074
CALR	-1.17319	0.00876859			PCK2	-1.52735	0.000800048
RPS2	-1.17627	0.00649977			ABL1	-1.52772	0.0224597
C1orf116	-1.17713	0.00263302			PRPF19	-1.53088	0.000870467
ANXA11	-1.17966	0.00158265			SRSF7	-1.53201	0.000271572
MAP7D1	-1.18088	0.0194747			NFIC	-1.53364	0.00173523
AP2S1	-1.18344	0.019963			FAAP100	-1.53458	0.00906573
CHMP3	-1.18348	0.0291305			TLNRD1	-1.53683	0.0255468
COPZ1	-1.18383	0.014138			GNA12	-1.53688	0.0461344
SHMT2	-1.18405	0.0136122			BAHD1	-1.53802	0.0332511
HADHA	-1.18541	0.0286233			UROS	-1.53903	0.00839298
PPM1G	-1.18544	0.0109139			DNAJC10	-1.53994	0.0113159
MAPRE1	-1.18727	0.0345794			MGAT2	-1.54082	0.0271452
MRPS34	-1.18877	0.0245848			PIGQ	-1.54514	0.015142
HNRNPUL1	-1.19104	0.0047051			WDR12	-1.54677	0.00871747
RRP7A	-1.19124	0.0333868			MRTO4	-1.54753	0.000301473
S100A14	-1.19177	0.0168556			GSK3A	-1.54999	0.0169207
ERBIN	-1.19315	0.0230838			RHBDD3	-1.55089	0.0212875
PPT1	-1.19352	0.014113			FLVCR1	-1.552	0.0314834
HADHB	-1.19464	0.0105315			TEDC1	-1.55238	0.0174755
CLTC	-1.19475	0.00349469			NPLOC4	-1.55239	0.000617398
MCM3	-1.19553	0.00140036			LIMK1	-1.55618	0.0141639
SLC44A2	-1.19597	0.0095773			BAK1	-1.55818	0.00928105
ZNF362	-1.19693	0.0484389			GSKIP	-1.55847	0.0425393
TMEM248	-1.1982	0.0492287			CBX5	-1.55871	0.000350846
FOXC1	-1.19905	0.0210221			KIAA0513	-1.56066	0.0073634
NSDHL	-1.19937	0.0484389			SQLE	-1.5614	0.000139707
NDUFS8	-1.20074	0.0223797			ZNF629	-1.56376	0.0271804
TKT	-1.20162	0.00899097			ACTL6A	-1.56593	0.000627505
TEF	-1.20502	0.0374031			VANGL1	-1.567	0.0104913
STRAP	-1.20697	0.012269			SLC35B1	-1.56769	0.00662509
SYNCRIP	-1.20749	0.00967729			SNRNP40	-1.56969	0.00829324
MAGEA4	-1.20764	0.00437293			MRPL49	-1.57101	0.00861689
RMND5A	-1.20911	0.0269218			TTF2	-1.57108	0.0231564
DNM1L	-1.21	0.0376634			PHF12	-1.5741	0.0015985
LAPTM4B	-1.21162	0.00646679			PRKACA	-1.57457	0.0131089
ENSA	-1.21173	0.00570912			VCP	-1.57605	9.18953e-06
DDX1	-1.21296	0.0170807			NEXN	-1.57623	0.0303042
FUCA2	-1.21536	0.0172281			MRPS10	-1.57667	0.000158746
HDGF	-1.21788	0.00924657			CDC6	-1.57828	0.00108199
EEF1A1P5	-1.21806	0.0462905			PTGFRN	-1.57856	0.000676007
MARS1	-1.21809	0.0423773			NAA10	-1.58014	0.0414541
SLC44A1	-1.22145	0.0155105			RMND5B	-1.58102	0.0217718
TCP1	-1.22246	0.00775711			PSMD2	-1.58145	0.000772099
ALG3	-1.22412	0.0431071			TMEM33	-1.58388	0.0122099
METAP1	-1.22513	0.013531			BCL7B	-1.58419	0.00762545
MOB1A	-1.22536	0.0120824			UBE2N	-1.58513	0.00182522
HDGFL3	-1.22564	0.0318528			HOXA7	-1.58571	0.0113399
TRIM28	-1.22696	0.00254216			UBE2T	-1.58855	0.00213741
EIF2S1	-1.22807	0.0371323			CDC20	-1.58895	0.00199448
GPX4	-1.22828	0.0109998			YKT6	-1.58895	0.0100047
IWS1	-1.22834	0.048115			SORT1	-1.59309	0.0181408
PTPRU	-1.2302	0.0111479			LRFN4	-1.59387	0.0128102
EEF2	-1.23065	0.00634858			WDR5	-1.59965	0.00211537
CTCF	-1.23142	0.0321623			AARS1	-1.6004	0.00020551
SNRPC	-1.23348	0.0111063			RRM2	-1.6012	0.000259487
SLC1A5	-1.23362	0.00377547			DHX33	-1.60155	0.0439966
GCLC	-1.23521	0.0101623			PKD2	-1.60404	0.0302568
SDC1	-1.23548	0.0017145			TMEM97	-1.60457	0.0156321
ZNHIT1	-1.23649	0.0370168			SLC25A12	-1.60785	0.0206958
DGCR8	-1.23704	0.0343292			CSTF2T	-1.61006	0.0323403
RPSA	-1.23909	0.0102873			DNM1L	-1.61016	0.00108594
PBX1	-1.24187	0.0288694			LRRC59	-1.61139	0.00341605
FDFT1	-1.24227	0.00336001			CNOT11	-1.61313	0.00108514
RBM47	-1.24364	0.0474773			TTL	-1.61424	0.0372953
CDC42SE1	-1.24462	0.0336836			B4GALT7	-1.61813	0.0342944
EFR3A	-1.24539	0.0324763			NAT9	-1.61851	0.0218357
CCT4	-1.24544	0.0297205			TSPYL4	-1.62744	0.023039
ERI3	-1.24725	0.0308811			MCM5	-1.62855	5.76464e-05
CAPRIN1	-1.24729	0.00328086			UGGT1	-1.6328	0.00136748
PSPH	-1.2487	0.0431071			SRPK1	-1.63446	0.00118836
BSG	-1.24945	0.0074541			YTHDF1	-1.63508	0.000210731
MYCBP2	-1.25016	0.0268437			RBBP8	-1.63695	0.00271346
LGALS3BP	-1.25325	0.00166952			NSUN5	-1.64305	0.0204315
UBE2S	-1.25332	0.0125115			MRPL3	-1.64425	3.26077e-05
SCRN1	-1.25544	0.0254495			UBE2G2	-1.64526	0.000449581
EI24	-1.25732	0.0122723			IRF2BPL	-1.64728	0.0159927
AKR1C3	-1.26038	0.0445652			PTDSS1	-1.6478	0.00113325
NCOA7	-1.26039	0.0101623			AKIP1	-1.64919	0.033633
EIF4G1	-1.2606	0.00908544			TCOF1	-1.65029	4.87287e-05
NAA15	-1.26208	0.0137776			HMGB3	-1.65049	0.000384213
HS6ST1	-1.26245	0.00932703			SAPCD2	-1.65056	0.0180792
NCL	-1.26514	0.000717706			DDX54	-1.65107	0.00413306
ZDHHC5	-1.26896	0.00539064			AP5M1	-1.65428	0.00649265
SCD	-1.27028	9.97084e-05			ALYREF	-1.65634	0.00470455
SNRPA	-1.27135	0.0121237			USP39	-1.65926	0.00430544
DNAJB12	-1.27217	0.0484389			TSSC4	-1.65941	0.0363462
GRB2	-1.27253	0.0143524			FADS2	-1.66042	0.0491199
PSMD2	-1.2731	0.014112			ZBED4	-1.66174	0.0234946
WDR5	-1.27438	0.0376395			SLBP	-1.66311	0.00653376
TMEM106C	-1.27468	0.0183773			ELAC2	-1.66317	0.0081327
PPP2R5A	-1.27524	0.0288374			B4GALT2	-1.66445	0.000802297
MSH2	-1.27636	0.0398256			FYTTD1	-1.66512	0.0024537
ELOVL5	-1.27721	0.00922616			TOP2B	-1.66539	0.00484239
EPHB2	-1.27938	0.011841			ATIC	-1.66787	0.000278839
SLC35B2	-1.28506	0.0470757			SACM1L	-1.66857	0.0133298
RTN3	-1.28744	0.0028673			GMPS	-1.66913	0.000125505
BAZ1B	-1.28873	0.0170655			CCDC86	-1.66917	0.0128322
CNPY3	-1.2888	0.00596304			PFAS	-1.67247	0.0244942
CEP70	-1.29198	0.0295836			ZNF562	-1.67393	0.0259356
MFSD14B	-1.29222	0.0479085			NACC1	-1.67519	0.000665966
LAD1	-1.29458	0.00693588			MAPKAPK2	-1.67565	0.000501457
LCN2	-1.29608	0.0332062			GARS1	-1.67948	0.00013143
CBX5	-1.29724	0.00696542			DHX30	-1.68055	0.00803153
ABCE1	-1.29738	0.010235			AP3S2	-1.68146	0.0396953
CCT5	-1.30043	0.000726629			DESI1	-1.68245	0.00330867
ACOT7	-1.30063	0.00899097			SYNM	-1.6837	0.0441844
SND1	-1.30167	0.00688399			ZMYND11	-1.68565	0.00440803
CDC20	-1.30277	0.0050785			KPNA4	-1.68726	0.000260619
ANXA7	-1.30278	0.0244882			TRMT6	-1.68901	0.00387933
EGR1	-1.30589	0.00324462			OXLD1	-1.6907	0.00529624
PPIF	-1.30877	0.0195875			RANGAP1	-1.69122	0.000220099
NDRG3	-1.30881	0.0272272			SMAD1	-1.69579	0.0137703
NUDT21	-1.30995	0.00567992			FH	-1.6959	0.000220099
ENAH	-1.31165	0.0224398			CDK2AP1	-1.69868	0.00151139
SELENON	-1.31379	0.0489752			HIPK1	-1.69904	0.0138329
GOT2	-1.31681	0.00381629			RFWD3	-1.7014	0.0028173
KRT5	-1.31721	0.00166952			NME1	-1.70347	0.0100034
MICALL1	-1.32022	0.0447376			MYCBP	-1.70411	0.00514667
LANCL2	-1.322	0.00862187			SMIM13	-1.7057	0.0443337
NANS	-1.3241	0.0303122			ERH	-1.70585	4.10347e-05
CERS6	-1.32586	0.0205313			PHF5A	-1.70714	0.00302067
ADAM15	-1.32704	0.000769256			MAP3K3	-1.70908	0.00840781
ERG28	-1.32715	0.0108739			MTHFD1L	-1.70915	0.0224994
PLSCR1	-1.32869	0.022399			EIF2S1	-1.71147	0.00145237
GSR	-1.32969	0.0108252			DKK1	-1.71284	0.00164212
ATP5F1B	-1.33123	0.00261939			MVD	-1.71536	1.43182e-05
ZMAT2	-1.33166	0.0281824			HSPH1	-1.71756	0.000319513
NHP2	-1.3325	0.0150774			PFKFB2	-1.71795	0.0139419
CUL2	-1.33276	0.0403281			MARK1	-1.71837	0.0410546
POLR2C	-1.3335	0.0205313			TRMT2A	-1.72141	0.000672927
PRKDC	-1.33412	0.0152876			CSF1	-1.72168	0.0455832
THUMPD1	-1.33673	0.0221856			WARS2-AS1	-1.72235	0.0473228
PLPBP	-1.33674	0.0386609			ABCB8	-1.72277	0.00956446
CBR1	-1.33728	0.00244116			CLCN7	-1.72354	0.000259595
GOT1	-1.33916	0.0343292			MTATP6P1	-1.72398	0.00268333
SGPL1	-1.34349	0.0356102			TAF5L	-1.72578	0.0375911
GTPBP4	-1.34376	0.0182272			PMS1	-1.72759	0.0376676
STIP1	-1.34491	0.00154214			JMJD4	-1.73137	0.0249252
LIPA	-1.34508	0.00733238			OPLAH	-1.73154	0.00710958
DDOST	-1.34867	0.0015456			JADE2	-1.73553	0.000330581
MAF1	-1.35318	0.0154027			CEBPG	-1.73663	0.00780653
PACSIN3	-1.35701	0.0227623			PRKRA	-1.74166	0.03228
NDUFB9	-1.35969	0.00511319			AAGAB	-1.74352	0.00484239
BRD3	-1.36039	0.0462905			TERF2	-1.74553	0.0190017
PHB1	-1.36098	0.000892694			LIN52	-1.74636	0.0395151
BRMS1	-1.36742	0.0205846			YIF1A	-1.7469	0.000401552
PRELID1	-1.36759	0.00990577			FARSB	-1.7481	0.00259357
FBLN1	-1.36895	0.000265098			WDR76	-1.74973	0.0202064
FPGS	-1.36959	0.0268829			PHACTR2	-1.75009	0.0118776
ARCN1	-1.36981	0.0323027			VPS4A	-1.75049	0.00226446
GPX2	-1.37527	0.00124229			PYCR2	-1.75237	0.00321839
APOL6	-1.37679	0.0021623			IARS1	-1.75301	0.00167021
GDI2	-1.37696	0.00815182			SNN	-1.7542	0.00310562
RCC1L	-1.37885	0.0400343			MAPRE1	-1.7552	0.000122025
FARP2	-1.37943	0.046732			B3GALNT2	-1.75611	0.0107049
PLCD3	-1.38132	0.00098956			CHST14	-1.75644	0.0450717
DTX3L	-1.38213	0.00511577			RBM15B	-1.75722	0.00959683
ETF1	-1.38556	0.0106227			RCL1	-1.7573	0.0298938
PRCC	-1.38704	0.0258602			ZMYND19	-1.75992	0.00512727
GATC	-1.38832	0.048068			DNMT3B	-1.76127	0.0422015
DNASE2	-1.38922	0.0491222			MSH6	-1.76168	0.00277306
HIRIP3	-1.39002	0.0191021			ASF1A	-1.76337	0.00412469
KRT8	-1.39191	0.000152967			ADAT1	-1.76374	0.0128474
GSPT1	-1.39237	0.00745266			R3HDM1	-1.76455	0.0131583
DHFR	-1.39345	0.0170365			EIF5A	-1.76548	2.50082e-07
TP53I11	-1.39357	0.00308472			SPINDOC	-1.7663	0.0171389
UTP11	-1.39404	0.0277016			PRMT3	-1.76637	0.0135714
HTATSF1	-1.39581	0.00165496			LARP4	-1.76638	0.00751527
ALDH1A3	-1.39611	4.89614e-05			SAE1	-1.76667	0.000218156
SRPK1	-1.39667	0.0191504			MIIP	-1.77048	0.035284
NUDT5	-1.39692	0.0143524			DHCR7	-1.77086	0.0041224
YTHDF1	-1.39728	0.00539877			AP1AR	-1.77217	0.0245944
ZWILCH	-1.39754	0.0295456			MAPKAP1	-1.77453	0.00135322
CDR2L	-1.39909	0.0132183			PSMD14	-1.77771	2.67471e-05
ME2	-1.39973	0.0490437			DUS1L	-1.7799	1.92173e-05
MIDN	-1.40121	0.00772074			CHD4	-1.78088	0.0314094
NBL1	-1.40182	0.0034665			RRP36	-1.78148	0.00126665
MCMBP	-1.40208	0.0207546			ALDH18A1	-1.78257	0.0073634
GPATCH4	-1.40583	0.0103059			MYBL2	-1.78435	0.000161228
TFAP4	-1.41026	0.0497338			PFDN2	-1.78486	0.000470427
E2F1	-1.41275	0.0183773			UNC50	-1.79174	0.0294728
TM4SF1	-1.41321	0.000509068			SENP1	-1.79391	0.0211685
NARS1	-1.41407	0.00104277			TXNDC9	-1.7951	0.0148153
CDKN2C	-1.41409	0.0124205			SOCS4	-1.7953	0.0342944
CCDC47	-1.41504	0.0126837			RWDD4	-1.79545	0.0159157
ZMYM4	-1.41808	0.00646853			FKRP	-1.79626	0.00729165
DTYMK	-1.41879	0.0440143			PREB	-1.79751	0.00099492
ATIC	-1.41977	0.0067866			NDUFS8	-1.7976	4.89368e-05
RPS2P46	-1.4204	0.0438366			TRIB1	-1.79856	0.000336095
PTPA	-1.42053	0.00659333			DAP	-1.80057	0.0181757
PSAT1	-1.42162	0.00403914			UTP11	-1.80128	0.00173523
SEC13	-1.42188	0.02541			PSMD1	-1.80132	2.12083e-06
VAV3	-1.42254	0.0297317			GABPB1	-1.80217	0.0239608
MTAP	-1.4242	0.00662248			CEP170B	-1.80229	0.000161228
MRPL28	-1.42433	0.00763519			DTL	-1.80889	0.00327844
NCEH1	-1.42462	0.0426861			NDUFAF8	-1.80894	0.00120793
GET3	-1.4258	0.0346694			SURF2	-1.81068	0.0193161
NAA50	-1.42782	0.00269531			RPP25	-1.8139	0.000137106
RAB25	-1.42894	0.00740065			COMMD5	-1.81544	0.0405211
EIF5A	-1.42924	0.000972714			MEGF9	-1.81583	0.0420401
QTRT2	-1.42986	0.0341574			CCNF	-1.81809	0.00210871
POGK	-1.43089	0.0464724			POLR2L	-1.81877	0.00025805
YIF1A	-1.43127	0.0203424			TNFRSF12A	-1.81943	0.000163461
MRPS27	-1.43158	0.0223526			BAG2	-1.82058	0.0196941
GUCD1	-1.43381	0.00340165			FAR1	-1.823	0.000174522
RBBP7	-1.43536	0.000443391			PSMA5	-1.82433	3.54188e-05
GLO1	-1.43893	0.0134816			NOP56	-1.8251	1.69265e-05
COP1	-1.44088	0.0230723			RRP12	-1.82625	0.0019546
RBM12	-1.44132	0.0367868			TUSC2	-1.82811	0.0211687
MRPL37	-1.44238	0.020402			WWC1	-1.82864	0.00234293
UGGT1	-1.445	0.0162534			ESRRA	-1.83197	5.83922e-05
MAOA	-1.44561	0.00690733			POLA2	-1.83458	0.0479354
UBE3C	-1.4465	0.0196338			PYGO2	-1.83644	0.000577902
HNRNPUL2	-1.44792	0.00206668			NSMCE4A	-1.83672	0.000997992
MSH6	-1.44925	0.00908544			GTF3C6	-1.83967	0.000139301
PDCD2	-1.44992	0.0241898			AREG	-1.84196	0.0290785
LMNB2	-1.45001	0.00503496			CYB5A	-1.84876	0.00291525
ACTR2	-1.45033	0.000129333			NDUFS6	-1.85059	6.54034e-05
DHX8	-1.45289	0.025825			NUP93	-1.85214	0.00144121
IFIT3	-1.45403	0.0115901			EID2	-1.85252	0.0493938
GFM1	-1.45452	0.0086334			POLRMT	-1.85364	0.000209775
CNOT11	-1.45464	0.0155582			UQCRFS1	-1.85457	0.00249462
CAPG	-1.45791	0.00058649			ARHGEF11	-1.85604	0.00295029
ELF1	-1.45827	0.0440138			EPM2AIP1	-1.85757	0.0465978
CRABP2	-1.4583	0.00164698			GRWD1	-1.86091	0.0039014
SF3B4	-1.45862	0.0247093			LRP5	-1.86246	0.00112103
CALML3	-1.45944	0.000222948			RNASEH2B	-1.86517	0.0173943
SEPHS1	-1.45962	0.0188103			ARIH2	-1.86651	0.00186279
RPLP0	-1.45964	0.000492662			FBXO22	-1.86694	0.00120339
GBP6	-1.46271	0.0188387			MAP7D1	-1.86943	0.000125016
PLAAT4	-1.46458	0.0028175			CRELD2	-1.87124	3.07348e-05
SNX17	-1.46778	0.0301221			CHKA	-1.87507	0.0121058
YWHAH	-1.46931	0.003467			HNRNPA0	-1.87622	0.000614543
MTHFD1	-1.46991	0.0012488			HACD3	-1.87745	0.000232402
TALDO1	-1.47147	2.32944e-05			AHSA1	-1.87772	5.60359e-07
FBXO21	-1.4719	0.0290753			CEP78	-1.88137	0.00318927
FH	-1.47263	0.00784812			PDCD2	-1.88355	0.000235859
PAQR4	-1.47506	0.0216148			DAG1	-1.88786	0.000302633
TIMM17B	-1.47528	0.0443551			VPS54	-1.88993	0.018569
ARF5	-1.47796	0.0141431			HOXA9	-1.89065	0.00667626
ELOA	-1.47844	0.00344974			KIF18B	-1.89067	0.000610643
UBFD1	-1.48091	0.0209847			C1QBP	-1.89134	7.30489e-05
CXXC5	-1.48395	0.00442209			DGCR8	-1.89299	0.000567498
LRRC59	-1.48678	0.0129732			YRDC	-1.89419	0.0384648
GATA3	-1.48689	0.0174785			HCFC1	-1.89759	0.00330979
TMPO	-1.49178	0.00128639			KIFBP	-1.89925	0.00292683
AKR7A2	-1.492	0.03728			ZNF618	-1.90043	0.00750333
IPO13	-1.49354	0.0247527			CACTIN	-1.9013	0.00446556
RPLP0P6	-1.49366	0.0154741			TST	-1.90457	0.0475893
PEF1	-1.49696	0.00392336			GYG1	-1.90498	0.00410118
JUND	-1.49936	0.0267383			UBQLN4	-1.90499	0.0023595
PTPN11	-1.50089	0.00792323			ZC3H7B	-1.90726	0.000218076
LAMP1	-1.50197	0.000926902			HOXA1	-1.90781	0.0331639
HIBADH	-1.50505	0.0122237			MCM4	-1.90849	6.70496e-06
OAS3	-1.50614	0.010525			LRP6	-1.90918	0.029287
DHX9	-1.50662	0.000262995			ZMPSTE24	-1.91248	0.00022974
H1-2	-1.50747	0.0443046			STAT1	-1.91368	0.000764917
ZMYND11	-1.50907	0.0138121			MCM8	-1.92204	0.0120227
RCC1	-1.51077	0.000143576			MACROH2A2	-1.92315	0.00413653
SMCHD1	-1.51128	0.0116433			PHF2	-1.92396	0.00501367
SRPRB	-1.51195	0.0111307			ACLY	-1.92685	3.53429e-07
NABP2	-1.51227	0.0292425			PITPNA	-1.92718	0.00789634
FBXW2	-1.51348	0.019735			MCM3	-1.92827	6.67945e-07
ESRRA	-1.51372	0.00315738			CCDC9B	-1.93101	0.0126308
PPP1CA	-1.51568	0.000704983			NETO2	-1.93165	0.000998858
RCC2	-1.51734	0.000276554			PAQR4	-1.93179	0.000387255
POLR2M	-1.52014	0.0414308			PSMD11	-1.93198	7.71156e-07
RRM1	-1.52108	0.00600595			CDC42SE1	-1.93295	0.000120406
DHCR7	-1.52116	0.00727565			HERC2	-1.93382	0.0438089
API5	-1.52176	0.00438581			HMGB1P5	-1.93391	0.000915786
FAR1	-1.52195	0.00270688			GOT2	-1.93684	7.38762e-06
XRCC5	-1.52195	0.000481219			SLC25A19	-1.9394	0.0334183
MACROH2A2	-1.52422	0.0438508			DNAJA1	-1.94046	2.43486e-07
MYBL2	-1.5263	0.00277797			CIAPIN1	-1.94059	0.00326288
ATP6V0D1	-1.52729	0.0368874			TRIM65	-1.94122	0.00753308
ANAPC7	-1.52809	0.0284991			TMEM250	-1.94238	0.00163497
FGD5-AS1	-1.52864	0.00826443			LETM1	-1.94415	0.0245987
FKBP4	-1.53083	0.00719283			DEXI	-1.94639	0.0105732
EFCAB14	-1.53145	0.00564947			POGK	-1.94658	0.00372475
RUVBL1	-1.53415	0.00511577			TEX30	-1.94815	0.0148365
SRPRA	-1.53745	0.0222762			HS3ST1	-1.95617	0.0422725
RBBP4	-1.54072	0.000228136			ARMC6	-1.95967	0.0411902
RASIP1	-1.54089	0.021277			HDGFL3	-1.95972	8.04369e-05
RAB34	-1.54134	0.00296355			TECPR2	-1.96118	0.0294684
CEP63	-1.54223	0.0187042			SNHG3	-1.96159	0.000472191
CLINT1	-1.54311	0.000102072			BCAT1	-1.96235	0.000210382
AZIN1	-1.54344	0.0032001			DNAJB11	-1.96303	0.000151774
PAK6	-1.54382	0.0368276			HPS6	-1.96512	0.0198881
CYREN	-1.55111	0.0486146			HCCS	-1.96521	0.00969188
AGPS	-1.55242	0.0150774			QSOX2	-1.96583	0.00344807
PHLPP1	-1.55324	0.00379206			SERTAD1	-1.96687	0.029287
NAXE	-1.55325	0.00677512			DDX21	-1.97318	1.87194e-06
CEP78	-1.5567	0.0483713			MTA2	-1.97534	1.67198e-06
SURF4	-1.55695	0.00240177			SLC25A44	-1.97571	0.00888717
CLSPN	-1.55872	0.0100597			CLPB	-1.97634	0.0337187
MRPS18A	-1.5594	0.0106819			PRKAR2A	-1.98029	0.000130785
ATP5F1A	-1.56228	0.00141268			ZNF319	-1.9806	0.0432041
MTA2	-1.56339	0.00055937			UBP1	-1.99158	0.000504442
SNCG	-1.56389	0.00677069			LARP1	-1.99235	9.37442e-07
LYPD3	-1.56428	0.00116719			ALDH1B1	-2.00144	0.010292
PCNX3	-1.56544	0.018442			STARD7	-2.00213	0.000606794
NDUFB11	-1.56657	0.00325998			HSD17B10	-2.00227	1.80041e-05
APOL3	-1.56716	0.00189223			UBIAD1	-2.00352	0.0262231
RRM2	-1.56835	0.00240598			GMPPB	-2.00387	0.045082
TOP2B	-1.57149	0.00648153			PNPO	-2.00476	0.00643831
CDC123	-1.57394	0.00415569			NUP188	-2.00538	0.000560648
RHBDD3	-1.57415	0.0203035			YWHAH	-2.00652	4.01711e-06
NUDT4	-1.57471	0.0220266			ANTKMT	-2.00695	0.0129225
AKR1A1	-1.57678	0.000117989			POGLUT2	-2.00868	0.0449759
C1QBP	-1.57786	0.00596272			TMEM109	-2.00907	0.000803439
FLOT2	-1.57804	0.0213762			BLTP2	-2.01141	0.000419227
CTSD	-1.57841	4.471e-05			ADGRA3	-2.01228	0.0205909
CYP1B1	-1.57914	0.0451117			ZNF74	-2.01332	0.0317004
MFAP1	-1.57964	0.0169514			E2F4	-2.01464	3.29403e-05
POP1	-1.57997	0.0484389			MID1IP1	-2.01579	0.000118063
PPP1R8	-1.5814	0.00922616			LMNB1	-2.01759	4.9511e-06
BAK1	-1.58156	0.00513459			KLHL42	-2.01877	0.00271127
ATG2B	-1.5818	0.0380866			PARP1	-2.02162	1.26694e-05
CREG1	-1.58267	0.000132066			MLEC	-2.02427	3.28779e-05
FAM98B	-1.58353	0.0159823			NOLC1	-2.02801	5.33204e-06
DYNLL2	-1.58634	0.00195276			RUVBL1	-2.02898	4.17195e-05
RBM15B	-1.59008	0.0230728			CENPB	-2.02944	3.72339e-06
SH2D4A	-1.59046	0.0287602			PROSER1	-2.03144	0.0274896
NOL11	-1.59101	0.0335327			SELENOI	-2.03527	0.00315485
ADAR	-1.59499	0.00218388			EREG	-2.03621	0.00291525
ME1	-1.5959	0.00536761			UHRF1	-2.0385	0.00011273
DGCR6L	-1.59609	0.00812647			ST3GAL2	-2.03986	0.0276738
SNN	-1.59773	0.0168635			IFRD2	-2.04022	0.00127887
TUBG1	-1.59799	0.010296			LMNB2	-2.04093	3.46404e-05
WARS1	-1.59954	0.00173162			IDH3A	-2.04168	0.000354907
PRKACA	-1.60447	0.0183458			UNG	-2.04185	1.50337e-05
GMPS	-1.60544	0.00748072			CCT5	-2.04202	8.39635e-09
CALU	-1.60696	0.00277483			KITLG	-2.04938	0.000744583
NTN4	-1.60879	0.00612592			DKC1	-2.04967	1.33603e-06
NT5DC1	-1.61135	0.0188915			POLR1B	-2.05153	0.00501367
RPP25	-1.61217	0.00112919			CHPF2	-2.05398	0.00358684
BPNT1	-1.61256	0.0344838			CRTC3	-2.05787	0.00819961
ILF2	-1.61409	0.00154551			CEBPA	-2.05976	0.00970986
SKP2	-1.61882	0.0214609			ABCE1	-2.06052	1.72295e-06
SMIM14	-1.6205	0.0232806			CPT1A	-2.06153	0.0282845
CNOT6	-1.62133	0.0215905			NDOR1	-2.06153	0.026326
NQO1	-1.62435	4.50789e-05			TUBA1C	-2.06215	7.36526e-09
PHF6	-1.62453	0.028144			BBLN	-2.06483	0.00465193
ISG15	-1.62903	0.0119503			VWA8	-2.06626	0.0223134
PSMA5	-1.62961	0.000276371			TOMM40	-2.06637	4.33974e-06
EPHX1	-1.63052	0.0279359			DGKQ	-2.06833	0.0403806
SLBP	-1.63313	0.00911145			ESCO2	-2.0711	0.00288167
PTDSS1	-1.63905	0.00634858			NSMAF	-2.0761	0.00146396
ABHD4	-1.6404	0.00902806			PSMG3	-2.07948	4.67261e-05
VCP	-1.64083	4.70567e-06			ISOC1	-2.07995	0.0245165
MCC	-1.641	0.0199086			PYCR1	-2.08089	0.00113402
TSPAN15	-1.64129	0.000806463			SCFD2	-2.08148	0.0421071
DDX6	-1.64136	0.00173694			DCAF17	-2.08409	0.0289545
IRF1	-1.64366	3.83765e-05			MRPL36	-2.08479	0.0118776
NUB1	-1.64507	0.00651867			ZNF488	-2.08668	0.00381827
UBE2L6	-1.64551	0.00277219			MCUR1	-2.08989	0.00503706
FYTTD1	-1.646	0.00823147			AIFM1	-2.09041	0.000122454
PARP14	-1.64838	9.76445e-05			MFSD14B	-2.09048	3.03994e-05
CHAF1B	-1.649	0.0354237			ANAPC7	-2.09328	0.000180452
IARS1	-1.65158	0.00589628			PSMC3IP	-2.09447	0.00153031
HMCES	-1.65512	8.01849e-05			TRAF3	-2.10115	0.00292756
GOLIM4	-1.65519	0.0293929			IER5L	-2.10249	0.000413223
WNT4	-1.65675	0.0167012			SRPRA	-2.10493	0.000182962
ZMPSTE24	-1.65756	0.00512207			FAM98B	-2.10647	0.000227226
CLDN1	-1.6593	3.36009e-06			DTD2	-2.10811	0.00701267
BLMH	-1.6614	0.0102269			ATP6V0D1	-2.11342	0.000278895
MAPKAP1	-1.66828	0.012277			SAC3D1	-2.11393	0.00434086
CCT7	-1.67211	8.01849e-05			LIG3	-2.12331	0.00510996
DANCR	-1.67211	0.0324669			POLR3H	-2.1235	0.000260619
ATP1A1	-1.67401	0.000380815			WDR62	-2.12356	0.0458253
ITFG1	-1.67536	0.0119828			RHOQ	-2.12447	0.0489555
NCBP1	-1.67648	0.025362			OGFOD1	-2.12513	0.000194594
TTC22	-1.67726	0.0209847			RN7SL1	-2.12768	5.58857e-05
SQOR	-1.67987	0.0301221			ZBTB2	-2.12956	0.000742393
HCFC1	-1.68345	0.0353781			EXOG	-2.13432	0.0490524
NIP7	-1.68503	0.00970603			DZIP1	-2.13527	0.0133708
SH3BGRL2	-1.69214	0.0482389			NDUFAF3	-2.13901	0.0251275
HADH	-1.69429	0.0095047			NXT1	-2.1396	0.00363909
MPZL1	-1.69477	0.0046382			CHORDC1	-2.13995	0.00085923
BTBD1	-1.69844	0.0156082			AP4E1	-2.14245	0.00757848
SPR	-1.69849	0.0269359			COQ10B	-2.14286	0.0115732
ABRAXAS2	-1.69849	0.0410588			PTGES2	-2.14329	4.29655e-05
NR4A1	-1.69926	0.00131905			DHCR24	-2.1486	1.36718e-08
BLTP2	-1.69949	0.0132183			LRP8	-2.14992	3.58383e-05
BCOR	-1.70275	0.031449			PCNA	-2.15011	2.09336e-10
THEM6	-1.70375	0.00045849			AP1B1	-2.15225	1.43182e-05
G6PC3	-1.70706	0.0309627			ZNF598	-2.15966	0.000103618
UCK2	-1.70906	0.0152072			TBC1D16	-2.16134	0.00183259
ATP6V1H	-1.70913	0.0110654			XPO5	-2.16231	1.73688e-05
HNRNPF	-1.71374	0.000407522			CCNYL1	-2.16349	0.00457092
PSMC3	-1.71785	3.81092e-05			ILF2	-2.16712	1.82851e-06
LETM1	-1.71864	0.0257523			TRMT12	-2.16882	0.0296604
ATG101	-1.72255	0.0455192			NOMO2	-2.17246	0.0452605
CRTAP	-1.72371	0.00729404			RRP9	-2.1744	0.0130735
CBX6	-1.72553	6.27941e-06			NOL6	-2.17839	2.54163e-05
PHACTR2	-1.72749	0.0362457			SLC25A11	-2.17984	0.00589486
ACADM	-1.73241	0.00320465			PODXL	-2.1823	0.0324785
PCYT2	-1.73648	0.00130516			ANKEF1	-2.18698	0.0337979
APOBEC3B	-1.73683	0.00812647			POP5	-2.18758	0.00456812
ACAT2	-1.73938	0.000966589			ELOVL5	-2.18771	0.000128304
ACO1	-1.74019	0.0271059			MSTO1	-2.18826	0.0113159
CREB3L2	-1.74364	0.0397439			PPIL1	-2.18984	0.001707
SSBP3	-1.74401	0.000638111			PCNX3	-2.19075	0.00022974
SYNPO	-1.74532	0.00200604			ZNF142	-2.19869	0.00750333
AMFR	-1.74576	4.57021e-05			BYSL	-2.19917	0.000590355
MED28	-1.74678	0.0414935			PRPS1	-2.20155	0.000572543
ATP6V0B	-1.74838	7.70547e-05			LMO4	-2.20577	3.22468e-06
TWF1	-1.74934	0.00192667			METTL21A	-2.20723	0.0283664
SLC9A3R1	-1.74971	0.000562448			LRRC8B	-2.20731	0.0336053
FOXRED2	-1.75062	0.0467667			CGAS	-2.20827	0.00294563
EPS8	-1.75162	0.00539509			SSX2IP	-2.20847	0.00200613
TMEM33	-1.75421	0.0254579			SMC1A	-2.21543	4.78123e-06
MGA	-1.75526	0.0323917			DDX5	-2.22104	1.18945e-11
RBM38	-1.75551	0.046434			FURIN	-2.2221	0.000142051
SHISA5	-1.7575	0.0029237			EFNB2	-2.22615	0.0270742
SLC30A5	-1.75842	0.007155			MAN2A2	-2.23345	0.000401552
PIK3R4	-1.75907	0.00968757			MANEAL	-2.23679	0.0365994
STRBP	-1.75982	0.0130001			LINC02984	-2.23812	0.00317951
UMPS	-1.76081	0.00540725			ANXA7	-2.2385	3.60268e-07
PDK2	-1.76185	0.0402263			ATAD3B	-2.24512	1.63164e-05
PIGT	-1.76204	0.000577754			ALG3	-2.25427	0.000819862
E2F2	-1.76303	0.035879			MYBBP1A	-2.25859	0.000200134
H2AC6	-1.76337	0.00830172			CDC7	-2.25953	0.00249462
CDC6	-1.76387	0.00316059			SETD1B	-2.26101	0.000205588
ZNFX1	-1.76962	0.000202488			HIRA	-2.2636	0.0195366
LRRC47	-1.77287	0.0145867			KLHL18	-2.26625	0.0378051
PGAM5	-1.77757	0.0199908			KCTD17	-2.26645	0.0136219
MLEC	-1.77776	0.000253814			SLC30A1	-2.26755	0.0248988
ADIRF	-1.78309	6.12493e-05			E2F1	-2.26865	1.50085e-05
RFWD3	-1.78367	0.00838588			GOT1	-2.26891	2.22215e-05
PGD	-1.78446	1.75966e-05			CCNQ	-2.27031	0.0131696
TMCO3	-1.78478	0.0401083			AP1S3	-2.27121	0.000240141
RFC2	-1.78722	0.00504515			NOP16	-2.27252	0.00147551
PPAT	-1.78761	0.0294754			ANKRD52	-2.27269	0.0011091
WBP1L	-1.79298	0.0188103			ATF3	-2.28339	0.00128291
TMEM9B	-1.79408	0.0333728			EGR1	-2.28803	1.63378e-08
AHSA1	-1.79448	2.64221e-05			MTERF3	-2.28831	0.00321613
RNF26	-1.79557	0.0185799			SNAPC5	-2.29186	0.000906312
FOXD2	-1.79712	0.0420414			GSTCD	-2.2921	0.0136024
ASS1	-1.79718	1.67942e-07			MICALL1	-2.29948	3.11154e-05
EHD4	-1.79738	0.000914476			FDFT1	-2.30088	3.28117e-08
RPA1	-1.79802	0.00286022			FBXL6	-2.30157	0.000978442
PHGDH	-1.8003	5.70052e-06			RAB23	-2.3026	0.012412
PLPP2	-1.80142	0.0256124			EIF4E	-2.30366	0.00232431
IRF2BP1	-1.80721	0.0218744			CBX6	-2.30434	2.63838e-11
SCARA3	-1.8125	4.34563e-05			ELOVL6	-2.30462	0.00184425
PSPC1	-1.81274	0.0238846			IRGQ	-2.30713	0.0217614
PLS1	-1.81314	0.00784291			ACTR1A	-2.30774	4.93574e-06
HNRNPAB	-1.81638	9.01249e-05			CEP19	-2.30845	0.0332511
DEGS1	-1.8168	0.0215783			RPS6KA4	-2.31727	1.18407e-06
MCM2	-1.81804	0.000232194			DNAJC30	-2.3179	0.0214403
NOLC1	-1.81839	9.90285e-05			SDF2L1	-2.32367	5.76464e-05
AHCYL1	-1.81976	1.9844e-05			UQCC2	-2.32497	4.89089e-05
XRCC6	-1.82105	5.40721e-06			FEN1	-2.32646	1.6591e-05
INTS5	-1.82377	0.0459962			MCM10	-2.32881	0.00919395
AP3M1	-1.82427	0.0222602			FLAD1	-2.33761	0.00019035
XRN2	-1.83168	0.00262325			TYRO3	-2.34281	0.00427561
NUDT3	-1.83177	0.00403952			TATDN3	-2.34406	0.0245944
IFI35	-1.83515	0.00754845			EIF2B3	-2.35118	0.00796843
WDR82	-1.83692	0.00064943			PUSL1	-2.3518	0.00944583
ZC3HAV1	-1.83746	0.00094394			FJX1	-2.35217	0.00874329
MYO5C	-1.83885	0.0411141			SPRTN	-2.35534	0.0175124
ALDH3A1	-1.83971	2.71837e-07			HEATR5A	-2.35613	0.0111166
EIF4EBP2	-1.84127	6.56451e-05			GFM1	-2.35696	1.27072e-05
CPT2	-1.84215	0.0312667			TRIM14	-2.35914	0.00235336
RHOV	-1.84254	0.00315738			CKAP4	-2.3595	6.28444e-07
CD82	-1.8441	9.35041e-05			CCDC66	-2.35991	0.0347439
TSN	-1.84542	0.000410706			SRPRB	-2.36591	1.83252e-06
BYSL	-1.8473	0.0152876			ST7	-2.37025	0.0143043
DNAJC1	-1.84837	0.0425378			UCK2	-2.37609	7.75426e-05
B4GALT5	-1.85025	0.000711728			HEATR3	-2.38514	0.0276738
USP39	-1.85099	0.0130215			PSME3	-2.3865	9.07246e-06
PPP1R9B	-1.85216	0.00198386			IDE	-2.38651	0.000205588
PRPF19	-1.85314	9.2184e-05			FRAT2	-2.38823	0.00126991
GORASP2	-1.8576	0.000606782			TXLNA	-2.39023	2.32255e-06
SLC48A1	-1.86188	0.00302395			FBF1	-2.39509	0.00512727
NFIX	-1.86734	0.0291305			XRCC3	-2.39522	5.76464e-05
SAE1	-1.86743	0.000317955			TOR3A	-2.39789	0.000125644
PYM1	-1.86884	0.00251873			NIPA2	-2.39832	1.77718e-05
MCM5	-1.87012	5.70578e-06			NIP7	-2.40043	0.000279087
EIF2AK2	-1.87209	0.00104277			KPNA3	-2.40227	0.000209824
PSMD11	-1.87328	3.10003e-05			KLC2	-2.40907	8.94558e-05
SYK	-1.87338	0.00387934			SLC52A2	-2.41068	0.000107484
CYBRD1	-1.87957	0.0101312			NUP42	-2.41608	0.000198753
STAU1	-1.88039	8.42989e-05			SLC48A1	-2.42132	1.26056e-05
PITX1	-1.88271	1.30502e-05			ATAD3A	-2.42195	4.21814e-05
SMC1A	-1.8857	0.00035706			CHSY1	-2.42449	0.00720565
MIEF1	-1.88814	0.00809182			ASF1B	-2.42962	0.000175854
ALDH9A1	-1.8913	0.00445693			GCH1	-2.43096	0.01459
HSPA8	-1.8917	0.00327704			CEP85	-2.43258	0.000295977
TUBB4B	-1.8923	4.48224e-07			FOXA1	-2.43433	0.000175854
ACTR1A	-1.89349	0.00154214			RNF166	-2.44103	0.0115723
FADD	-1.89639	1.74794e-05			IRAK1	-2.4412	3.1993e-05
POLR1A	-1.89789	0.0130071			AMD1	-2.44131	0.000108357
HLTF	-1.9006	0.00285078			GPR180	-2.44403	0.00468033
FAM199X	-1.90483	0.00191839			SIGMAR1	-2.45538	1.40643e-07
HSPA4	-1.90554	3.68009e-05			HSPA4	-2.45556	1.67163e-10
SETD7	-1.90906	0.00691532			GOLIM4	-2.45584	8.66845e-05
AAGAB	-1.91019	0.00780075			TMEM104	-2.45651	0.0147584
SSX2IP	-1.91145	0.0268952			SLC25A25	-2.45705	0.0353234
EIF2B3	-1.91172	0.0490379			THAP7-AS1	-2.48041	0.0336969
ZNF618	-1.91234	0.0189289			NOPCHAP1	-2.48108	0.0298938
PPIL1	-1.91799	0.0105224			WARS1	-2.48273	1.13082e-07
IFT22	-1.91841	0.0401673			ASB13	-2.49062	0.000606791
PIGS	-1.92123	0.00741815			APOO	-2.49275	0.0110319
GALNT7	-1.9311	0.00256188			CTU2	-2.49348	0.0024768
G3BP2	-1.93221	0.00328108			RCC2	-2.49586	2.25869e-12
CHP1	-1.93369	2.7786e-05			THAP7	-2.49959	0.000220442
CROT	-1.93417	0.0145307			RIOX2	-2.50419	0.000103452
TP53	-1.93608	0.00140571			HYOU1	-2.50422	7.66394e-06
VGLL1	-1.9368	0.037921			ZNF367	-2.50839	0.00166397
ARHGDIB	-1.93833	0.0108192			E2F3	-2.51484	0.00172361
SIGMAR1	-1.94232	0.000259345			MTOR	-2.51897	2.52016e-07
SEPHS2	-1.94846	0.000632533			B3GALT6	-2.52362	7.01737e-05
IFI44	-1.95203	0.00286103			HMGCS1	-2.52387	3.08766e-12
H2AX	-1.9576	0.000408458			CAD	-2.53123	0.000152875
MSRB1	-1.95999	0.00741815			TMEM9B	-2.53132	0.000167934
MID1IP1	-1.9604	4.75655e-05			SLC1A4	-2.535	0.0119614
DAP	-1.96069	0.0124531			RHBDD2	-2.53622	0.000156947
DARS2	-1.96525	0.00340246			HSPBAP1	-2.53718	0.000625926
BCL7A	-1.97121	0.0301927			MTND2P28	-2.53731	3.14145e-06
GRHL3	-1.97176	0.0203424			USP45	-2.53757	0.0195366
R3HDM1	-1.97498	0.0406166			RNASEH1	-2.53934	0.000625045
CEP55	-1.97647	0.000178894			KPNA2	-2.54241	2.2094e-08
GLUL	-1.9767	3.15295e-08			LACTB2	-2.54311	0.0223134
DTL	-1.98626	0.0104025			TMEM229B	-2.5532	0.0260751
DPH2	-1.99362	0.0274004			SLC25A33	-2.55407	0.0173864
TMEM97	-1.9938	0.0177515			INTS15	-2.55796	0.00393478
UTP14A	-1.99421	0.0110831			FAM241A	-2.56042	0.0249443
TPX2	-1.99583	6.6602e-06			MARS1	-2.56054	3.42087e-08
ALDH18A1	-1.99649	0.0043315			SLC35F6	-2.56281	0.00700382
PEPD	-1.99773	0.0275381			TSTD2	-2.56648	0.0346115
HSD17B10	-1.99843	0.000237692			LRR1	-2.56796	0.00104044
PARP9	-2.00118	0.000492662			POLR3E	-2.56853	3.76334e-05
MED18	-2.00333	0.0134301			TXNIP	-2.57583	1.40489e-06
TNFAIP2	-2.00334	4.03516e-07			MID2	-2.59377	0.0189532
RHBDD2	-2.00832	0.0165032			POLR3K	-2.59496	0.00559299
MEPCE	-2.00963	0.00467339			SLC26A2	-2.60112	0.00851605
HOXA7	-2.01041	0.0113604			THAP12	-2.60397	0.00120552
AIFM1	-2.01586	0.00839849			E2F6	-2.60475	0.0119189
SPRING1	-2.01602	0.0379764			SAMHD1	-2.60793	6.08696e-05
TNFRSF21	-2.01609	2.49634e-07			ZNF584	-2.61156	0.0342944
BLVRA	-2.01657	0.0193997			NGRN	-2.62012	0.0331639
ARF3	-2.01756	8.76917e-06			EXO5	-2.63343	0.0073634
HSD17B4	-2.02306	5.87955e-05			UBLCP1	-2.63459	0.000397887
ELP4	-2.0249	0.0215783			AIMP2	-2.64021	0.000144295
CASK	-2.02573	0.00101888			CYREN	-2.64128	9.14348e-05
CEBPA	-2.02806	0.0402604			LRRC14	-2.64489	3.66279e-06
CNP	-2.0309	0.000193869			BCYRN1	-2.64904	7.29738e-07
TXLNA	-2.03187	0.000395379			CCDC107	-2.64981	0.0214031
TAF9B	-2.03681	0.0126634			CPSF2	-2.65031	1.02167e-06
HENMT1	-2.03853	0.0290155			PNPT1	-2.6522	0.000161228
AP1B1	-2.0397	0.000196794			RTN4R	-2.65638	0.0111226
HACD3	-2.04363	0.00030856			DIS3L	-2.66088	7.36414e-07
PCNA	-2.04391	4.43164e-09			SFXN2	-2.66609	0.0225527
SELENOM	-2.04729	0.0457469			NXPE3	-2.66782	5.49332e-05
RHNO1	-2.04987	0.00846289			SENP3	-2.6874	0.0349084
TAF5L	-2.05424	0.0316201			GPATCH4	-2.68973	2.5538e-07
RIOX2	-2.05882	0.000848009			SEPHS1	-2.69342	6.28228e-07
MSANTD7	-2.06048	0.0454912			ATE1	-2.6956	0.00158271
CYB561A3	-2.06563	0.0034665			ELMO2	-2.69657	0.0067488
HSPA2	-2.0682	0.00149718			TSEN2	-2.70067	0.00510996
CCDC86	-2.07415	0.014557			LSS	-2.707	0.00754449
NCOA4	-2.08613	2.61172e-06			TLCD1	-2.71375	0.00881623
CENPB	-2.08634	0.000245811			TUBA1B	-2.71956	9.10314e-16
SMAD1	-2.09225	0.0223797			TMEM129	-2.71963	0.000613761
ALDH1A1	-2.09521	2.45394e-06			PCYT2	-2.72002	4.33752e-09
[truncated: 216 more rows]
